# Supplementary material for: Efficacy of Tigecycline and Linezolid Against Pan-Drug-Resistant Bacteria Isolated From Companion Dogs in South Korea
Source: Front Vet Sci. 2021 Aug 6;8:693506. doi: 10.3389/fvets.2021.693506 (PMC8377367; doi:10.3389/fvets.2021.693506)
Supplement: Supplementary file 1 [file Data_Sheet_1.XLSX]

## Sheet: Sample and isolates
Sampling site			Urogenital tract	Auditory channel	Skin/ mucosa	Eye/conjunctiva	Gastrointestinal tract	Tooth	Effusion of joint	Blood	Respiratory tract	Other sites*	(note)	total
No. of samples			101	92	79	33	10	7	7	6	5	19	NA	359
No. of isolates			99	80	105	30	25	7	0	5	17	24	NA	392
The location of collecting isolation	Achromobacter xylosoxidans	gram(-)	1
	Achromobacter xylosoxidans	gram(-)								1
	Acinetobacter baumannii	gram(-)								1
	Acinetobacter baumannii	gram(-)								1
	Actinomyces canis	gram(+)								1
	Actinomyces canis	gram(+)					1
	Bacillus cereus	gram(+)			1
	Bacillus infantis	gram(+)	1
	Bacillus simplex	gram(+)		1
	Bordetella bronchiseptica	gram(-)									1		nasal discharge
	Citrobacter freundii	gram(-)	1
	Corynebacterium amycolatum	gram(+)					1
	Corynebacterium amycolatum	gram(+)		1
	Corynebacterium amycolatum	gram(+)				1
	Corynebacterium auriscanis	gram(+)			1
	Corynebacterium auriscanis	gram(+)			1
	Corynebacterium auriscanis	gram(+)		1
	Corynebacterium auriscanis	gram(+)		1
	Corynebacterium auriscanis	gram(+)		1
	Corynebacterium auriscanis	gram(+)			1
	Corynebacterium auriscanis	gram(+)		1
	Corynebacterium auriscanis	gram(+)		1
	Corynebacterium auriscanis	gram(+)		1
	Corynebacterium auriscanis	gram(+)	1
	Corynebacterium auriscanis	gram(+)				1
	Corynebacterium auriscanis	gram(+)		1
	Corynebacterium auriscanis	gram(+)			1
	Corynebacterium auriscanis	gram(+)		1
	Corynebacterium canis	gram(+)										1	C.S.F.
	Corynebacterium urealyticum	gram(+)	1
	Elizabethkingia miricola	gram(-)	1
	Elizabethkingia miricola	gram(-)				1
	Enterobacter aerogenes	gram(-)	1
	Enterobacter cloacae	gram(-)										1	bone segment
	Enterobacter cloacae complex	gram(-)						1
	Enterococcus avium	gram(+)		1
	Enterococcus faecalis	gram(+)		1
	Enterococcus faecalis	gram(+)	1
	Enterococcus faecalis	gram(+)	1
	Enterococcus faecalis	gram(+)			1
	Enterococcus faecalis	gram(+)			1
	Enterococcus faecalis	gram(+)		1
	Enterococcus faecalis	gram(+)					1
	Enterococcus faecalis	gram(+)	1
	Enterococcus faecalis	gram(+)			1
	Enterococcus faecalis	gram(+)	1
	Enterococcus faecalis	gram(+)			1
	Enterococcus faecalis	gram(+)	1
	Enterococcus faecalis	gram(+)			1
	Enterococcus faecalis	gram(+)		1
	Enterococcus faecalis	gram(+)		1
	Enterococcus faecalis	gram(+)			1
	Enterococcus faecalis	gram(+)	1
	Enterococcus faecalis	gram(+)	1
	Enterococcus faecalis	gram(+)		1
	Enterococcus faecalis	gram(+)		1
	Enterococcus faecalis	gram(+)		1
	Enterococcus faecalis	gram(+)		1
	Enterococcus faecalis	gram(+)		1
	Enterococcus faecalis	gram(+)	1
	Enterococcus faecalis	gram(+)			1								wound
	Enterococcus faecalis	gram(+)		1
	Enterococcus faecium	gram(+)					1
	Enterococcus faecium	gram(+)			1
	Enterococcus faecium	gram(+)	1
	Enterococcus faecium	gram(+)	1
	Enterococcus faecium	gram(+)										1	bone segment
	Enterococcus faecium	gram(+)	1
	Enterococcus faecium	gram(+)										1	peritoneal wall tissue
	Enterococcus faecium	gram(+)					1
	Enterococcus faecium	gram(+)										1	foreign body in stomach
	Enterococcus faecium	gram(+)					1
	Enterococcus faecium	gram(+)			1
	Enterococcus gallinarum	gram(+)		1
	Enterococcus gallinarum	gram(+)	1
	Enterococcus gallinarum	gram(+)	1
	Enterococcus gallinarum	gram(+)	1
	Escherichia coli	gram(-)	1
	Escherichia coli	gram(-)	1
	Escherichia coli	gram(-)	1
	Escherichia coli	gram(-)					1
	Escherichia coli	gram(-)					1
	Escherichia coli	gram(-)	1
	Escherichia coli	gram(-)					1						stomach
	Escherichia coli	gram(-)	1
	Escherichia coli	gram(-)					1
	Escherichia coli	gram(-)	1
	Escherichia coli	gram(-)	1
	Escherichia coli	gram(-)	1
	Escherichia coli	gram(-)	1
	Escherichia coli	gram(-)	1
	Escherichia coli	gram(-)	1
	Escherichia coli	gram(-)			1
	Escherichia coli	gram(-)										1	necrotic tissue
	Escherichia coli	gram(-)					1
	Escherichia coli	gram(-)	1
	Escherichia coli	gram(-)	1
	Escherichia coli	gram(-)	1
	Escherichia coli	gram(-)	1
	Escherichia coli	gram(-)	1
	Escherichia coli	gram(-)										1	peritoneal wall tissue
	Escherichia coli	gram(-)	1
	Escherichia coli	gram(-)	1
	Escherichia coli	gram(-)	1
	Escherichia coli	gram(-)	1
	Escherichia coli	gram(-)	1
	Escherichia coli	gram(-)			1
	Escherichia coli	gram(-)	1
	Escherichia coli	gram(-)	1
	Escherichia coli	gram(-)			1
	Escherichia coli	gram(-)	1
	Escherichia coli	gram(-)	1
	Escherichia coli	gram(-)	1
	Escherichia coli	gram(-)	1
	Escherichia coli	gram(-)										1	foreign body in stomach
	Escherichia coli	gram(-)					1
	Escherichia coli	gram(-)					1
	Escherichia coli	gram(-)		1
	Escherichia coli	gram(-)										1	peritoneal wall tissue
	Escherichia coli	gram(-)			1
	Escherichia coli	gram(-)		1
	Escherichia coli	gram(-)	1
	Escherichia coli	gram(-)	1
	Escherichia coli	gram(-)									1		nasal discharge
	Escherichia coli	gram(-)										1	effusion of Lt. hip j.
	Escherichia coli	gram(-)										1	effusion of Rt. Stiple j.
	Escherichia coli	gram(-)										1	effusion of Rt. Stiple j.
	Escherichia coli	gram(-)					1
	Escherichia coli	gram(-)					1
	Klebsiella oxytoca	gram(-)		1
	Klebsiella oxytoca	gram(-)		1
	Klebsiella oxytoca	gram(-)			1
	Klebsiella pneumoniae	gram(-)	1
	Klebsiella pneumoniae	gram(-)	1
	Klebsiella pneumoniae	gram(-)	1
	Klebsiella pneumoniae	gram(-)			1
	Klebsiella pneumoniae	gram(-)					1
	Klebsiella pneumoniae	gram(-)					1
	Klebsiella pneumoniae	gram(-)	1
	Klebsiella pneumoniae	gram(-)	1
	Klebsiella pneumoniae	gram(-)									1		nasal discharge
	Klebsiella pneumoniae	gram(-)	1
	Klebsiella pneumoniae	gram(-)	1
	Klebsiella pneumoniae	gram(-)			1
	Klebsiella pneumoniae	gram(-)	1
	Klebsiella pneumoniae	gram(-)	1
	Klebsiella pneumoniae	gram(-)	1
	Klebsiella pneumoniae	gram(-)	1
	Klebsiella pneumoniae	gram(-)										1	effusion of hip j.
	Klebsiella pneumoniae	gram(-)			1
	Klebsiella pneumoniae	gram(-)			1
	Leifsonia lichenia	gram(+)				1
	Luteimonas sp.	gram(-)									1		nasal discharge
	Micrococcus luteus	gram(+)	1
	Micrococcus luteus	gram(+)				1
	Micrococcus yunnanensis	gram(+)				1
	Neisseria canis	gram(-)						1
	Neisseria zoodegmatis	gram(-)									1		nasal discharge
	Neisseria zoodegmatis	gram(-)						1
	Neisseria zoodegmatis	gram(-)									1		nasal discharge
	Neisseria zoodegmatis	gram(-)				1
	Neisseria zoodegmatis	gram(-)						1
	Paenibacillus glucanolyticus	gram(+)								1
	Pasteurella canis	gram(-)									1		nasal discharge
	Pasteurella canis	gram(-)									1		nasal discharge
	Pasteurella canis	gram(-)				1
	Pasteurella multocida	gram(-)						1
	Pasteurellaceae bacterium	gram(-)									1		nasal discharge
	Pasteurellaceae bacterium	gram(-)									1		nasal discharge
	Proteus mirabilis	gram(-)		1
	Proteus mirabilis	gram(-)		1
	Proteus mirabilis	gram(-)	1
	Proteus mirabilis	gram(-)	1
	Proteus mirabilis	gram(-)	1
	Proteus mirabilis	gram(-)					1
	Proteus mirabilis	gram(-)					1
	Proteus mirabilis	gram(-)					1
	Proteus mirabilis	gram(-)	1
	Proteus mirabilis	gram(-)		1
	Proteus mirabilis	gram(-)	1
	Proteus mirabilis	gram(-)					1
	Proteus mirabilis	gram(-)	1
	Proteus mirabilis	gram(-)			1
	Proteus mirabilis	gram(-)	1
	Proteus mirabilis	gram(-)			1
	Proteus mirabilis	gram(-)			1
	Proteus mirabilis	gram(-)		1
	Proteus mirabilis	gram(-)		1
	Proteus mirabilis	gram(-)			1
	Proteus mirabilis	gram(-)			1
	Proteus mirabilis	gram(-)	1
	Proteus mirabilis	gram(-)	1
	Proteus mirabilis	gram(-)	1
	Proteus mirabilis	gram(-)					1
	Proteus mirabilis	gram(-)	1
	Proteus mirabilis	gram(-)					1
	Proteus mirabilis	gram(-)			1
	Proteus mirabilis	gram(-)		1
	Proteus mirabilis	gram(-)		1
	Proteus mirabilis	gram(-)	1
	Proteus vulgaris	gram(-)	1
	Pseudomonas aeruginosa	gram(-)		1
	Pseudomonas aeruginosa	gram(-)									1		nasal discharge
	Pseudomonas aeruginosa	gram(-)			1
	Pseudomonas aeruginosa	gram(-)	1
	Pseudomonas aeruginosa	gram(-)		1
	Pseudomonas aeruginosa	gram(-)			1
	Pseudomonas aeruginosa	gram(-)				1
	Pseudomonas aeruginosa	gram(-)					1
	Pseudomonas aeruginosa	gram(-)		1
	Pseudomonas aeruginosa	gram(-)		1
	Pseudomonas aeruginosa	gram(-)	1
	Pseudomonas aeruginosa	gram(-)									1		nasal discharge
	Pseudomonas aeruginosa	gram(-)										1	effusion of Rt. stiple j.
	Rothia mucilaginosa	gram(+)									1		nasal discharge
	Rothia mucilaginosa	gram(+)				1
	Rothia mucilaginosa	gram(+)		1
	Staphylococcus aureus	gram(+)			1
	Staphylococcus aureus	gram(+)			1
	Staphylococcus aureus	gram(+)			1
	Staphylococcus aureus	gram(+)			1
	Staphylococcus aureus	gram(+)			1
	Staphylococcus aureus	gram(+)			1
	Staphylococcus aureus	gram(+)			1
	Staphylococcus aureus	gram(+)			1
	Staphylococcus aureus	gram(+)			1
	Staphylococcus aureus	gram(+)			1
	Staphylococcus aureus	gram(+)			1
	Staphylococcus aureus	gram(+)			1
	Staphylococcus caprae	gram(+)	1
	Staphylococcus caprae	gram(+)	1
	Staphylococcus caprae	gram(+)										1	mass on Lt. hindlimb
	Staphylococcus epidermidis	gram(+)		1
	Staphylococcus epidermidis	gram(+)	1
	Staphylococcus epidermidis	gram(+)	1
	Staphylococcus haemolyticus	gram(+)										1	effusion from unhealed surgical line
	Staphylococcus hominis	gram(+)				1
	Staphylococcus hominis	gram(+)	1
	Staphylococcus pseudintermedius	gram(+)			1
	Staphylococcus pseudintermedius	gram(+)		1
	Staphylococcus pseudintermedius	gram(+)		1
	Staphylococcus pseudintermedius	gram(+)			1
	Staphylococcus pseudintermedius	gram(+)		1
	Staphylococcus pseudintermedius	gram(+)		1
	Staphylococcus pseudintermedius	gram(+)		1
	Staphylococcus pseudintermedius	gram(+)										1	effusion of Rt. hindlimb tarsal j.
	Staphylococcus pseudintermedius	gram(+)										1	foreign body on tarsal joint region
	Staphylococcus pseudintermedius	gram(+)			1
	Staphylococcus pseudintermedius	gram(+)				1
	Staphylococcus pseudintermedius	gram(+)			1
	Staphylococcus pseudintermedius	gram(+)			1
	Staphylococcus pseudintermedius	gram(+)		1
	Staphylococcus pseudintermedius	gram(+)			1
	Staphylococcus pseudintermedius	gram(+)			1
	Staphylococcus pseudintermedius	gram(+)			1
	Staphylococcus pseudintermedius	gram(+)			1
	Staphylococcus pseudintermedius	gram(+)	1
	Staphylococcus pseudintermedius	gram(+)			1
	Staphylococcus pseudintermedius	gram(+)									1		nasal discharge
	Staphylococcus pseudintermedius	gram(+)		1
	Staphylococcus pseudintermedius	gram(+)			1
	Staphylococcus pseudintermedius	gram(+)			1
	Staphylococcus pseudintermedius	gram(+)			1
	Staphylococcus pseudintermedius	gram(+)			1
	Staphylococcus pseudintermedius	gram(+)			1
	Staphylococcus pseudintermedius	gram(+)	1
	Staphylococcus pseudintermedius	gram(+)	1
	Staphylococcus pseudintermedius	gram(+)		1
	Staphylococcus pseudintermedius	gram(+)		1
	Staphylococcus pseudintermedius	gram(+)		1
	Staphylococcus pseudintermedius	gram(+)	1
	Staphylococcus pseudintermedius	gram(+)		1
	Staphylococcus pseudintermedius	gram(+)		1
	Staphylococcus pseudintermedius	gram(+)		1
	Staphylococcus pseudintermedius	gram(+)				1
	Staphylococcus pseudintermedius	gram(+)			1
	Staphylococcus pseudintermedius	gram(+)			1
	Staphylococcus pseudintermedius	gram(+)			1
	Staphylococcus pseudintermedius	gram(+)				1
	Staphylococcus pseudintermedius	gram(+)		1
	Staphylococcus pseudintermedius	gram(+)	1
	Staphylococcus pseudintermedius	gram(+)	1
	Staphylococcus pseudintermedius	gram(+)		1
	Staphylococcus pseudintermedius	gram(+)		1
	Staphylococcus pseudintermedius	gram(+)			1
	Staphylococcus pseudintermedius	gram(+)			1
	Staphylococcus pseudintermedius	gram(+)			1
	Staphylococcus pseudintermedius	gram(+)	1
	Staphylococcus pseudintermedius	gram(+)	1
	Staphylococcus pseudintermedius	gram(+)			1
	Staphylococcus pseudintermedius	gram(+)					1
	Staphylococcus pseudintermedius	gram(+)	1
	Staphylococcus pseudintermedius	gram(+)		1
	Staphylococcus pseudintermedius	gram(+)		1
	Staphylococcus pseudintermedius	gram(+)			1
	Staphylococcus pseudintermedius	gram(+)			1
	Staphylococcus pseudintermedius	gram(+)			1
	Staphylococcus pseudintermedius	gram(+)			1
	Staphylococcus pseudintermedius	gram(+)			1
	Staphylococcus pseudintermedius	gram(+)		1
	Staphylococcus pseudintermedius	gram(+)		1
	Staphylococcus pseudintermedius	gram(+)			1
	Staphylococcus pseudintermedius	gram(+)			1								Skin (wound)
	Staphylococcus pseudintermedius	gram(+)	1
	Staphylococcus pseudintermedius	gram(+)										1	mass (MGT)
	Staphylococcus pseudintermedius	gram(+)		1
	Staphylococcus pseudintermedius	gram(+)				1
	Staphylococcus pseudintermedius	gram(+)			1
	Staphylococcus pseudintermedius	gram(+)				1
	Staphylococcus pseudintermedius	gram(+)			1
	Staphylococcus pseudintermedius	gram(+)				1
	Staphylococcus pseudintermedius	gram(+)				1
	Staphylococcus pseudintermedius	gram(+)				1
	Staphylococcus pseudintermedius	gram(+)									1		nasal discharge
	Staphylococcus pseudintermedius	gram(+)	1
	Staphylococcus pseudintermedius	gram(+)			1
	Staphylococcus pseudintermedius	gram(+)				1
	Staphylococcus pseudintermedius	gram(+)	1
	Staphylococcus pseudintermedius	gram(+)			1
	Staphylococcus pseudintermedius	gram(+)			1
	Staphylococcus pseudintermedius	gram(+)				1
	Staphylococcus pseudintermedius	gram(+)				1
	Staphylococcus pseudintermedius	gram(+)	1
	Staphylococcus pseudintermedius	gram(+)				1
	Staphylococcus pseudintermedius	gram(+)				1
	Staphylococcus pseudintermedius	gram(+)		1
	Staphylococcus pseudintermedius	gram(+)		1
	Staphylococcus pseudintermedius	gram(+)		1
	Staphylococcus pseudintermedius	gram(+)			1
	Staphylococcus pseudintermedius	gram(+)			1
	Staphylococcus pseudintermedius	gram(+)			1
	Staphylococcus pseudintermedius	gram(+)		1
	Staphylococcus pseudintermedius	gram(+)			1
	Staphylococcus pseudintermedius	gram(+)			1
	Staphylococcus pseudintermedius	gram(+)			1
	Staphylococcus pseudintermedius	gram(+)			1
	Staphylococcus pseudintermedius	gram(+)			1
	Staphylococcus pseudintermedius	gram(+)			1
	Staphylococcus pseudintermedius	gram(+)			1
	Staphylococcus pseudintermedius	gram(+)			1
	Staphylococcus pseudintermedius	gram(+)		1
	Staphylococcus pseudintermedius	gram(+)			1
	Staphylococcus pseudintermedius	gram(+)		1
	Staphylococcus pseudintermedius	gram(+)		1
	Staphylococcus pseudintermedius	gram(+)			1
	Staphylococcus pseudintermedius	gram(+)										1	synovial capsule of Rt. stiple j.
	Staphylococcus pseudintermedius	gram(+)										1	tissue of Rt. stiple j. (subcutaneous region)
	Staphylococcus pseudintermedius	gram(+)										1	tissue (unhealed surgical line of fistular)
	Staphylococcus pseudintermedius	gram(+)		1
	Staphylococcus pseudintermedius	gram(+)				1
	Staphylococcus pseudintermedius	gram(+)			1
	Staphylococcus pseudintermedius	gram(+)		1
	Staphylococcus schleiferi	gram(+)				1
	Staphylococcus schleiferi	gram(+)		1
	Staphylococcus schleiferi	gram(+)			1
	Staphylococcus schleiferi	gram(+)			1
	Staphylococcus schleiferi	gram(+)			1
	Staphylococcus schleiferi	gram(+)		1
	Staphylococcus schleiferi	gram(+)			1
	Staphylococcus schleiferi	gram(+)			1
	Staphylococcus schleiferi	gram(+)			1
	Staphylococcus schleiferi	gram(+)										1	bone (implant-associted bone lysis)
	Staphylococcus schleiferi	gram(+)										1	bone (implant-associted bone lysis)
	Staphylococcus schleiferi	gram(+)			1
	Staphylococcus schleiferi	gram(+)			1
	Staphylococcus schleiferi	gram(+)		1
	Staphylococcus schleiferi	gram(+)		1
	Staphylococcus schleiferi	gram(+)		1
	Staphylococcus schleiferi	gram(+)			1
	Staphylococcus schleiferi	gram(+)		1
	Staphylococcus schleiferi	gram(+)		1
	Staphylococcus schleiferi	gram(+)		1
	Staphylococcus schleiferi	gram(+)			1
	Staphylococcus schleiferi	gram(+)		1
	Staphylococcus schleiferi	gram(+)			1
	Staphylococcus schleiferi	gram(+)		1
	Staphylococcus schleiferi	gram(+)				1
	Streptococcus anginosus	gram(+)	1
	Streptococcus canis	gram(+)		1
	Streptococcus canis	gram(+)	1
	Streptococcus canis	gram(+)									1		nasal discharge
	Streptococcus canis	gram(+)			1
	Streptococcus canis	gram(+)			1
	Streptococcus dysgalactiae	gram(+)				1
	Streptococcus equinus	gram(+)	1
	Streptococcus minor	gram(+)						1
	Streptococcus minor	gram(+)				1
	Streptococcus minor	gram(+)						1
	Streptococcus minor	gram(+)									1		nasal discharge
	Streptococcus minor	gram(+)			1
	Streptococcus pyogenes	gram(+)	1
	Streptococcus sp.	gram(+)				1

## Sheet: AST(PDR)
	Antibiotic susceptibility test	CL	KZ	CPD	CTX	CAZ	CFM	CN	AK	E	SP	AZM	OFX	ENR	CIP	AMP	AMC	DA	MY	TE	DO	SXT	cepha1st,2nd	cepha3rd	aminoglicoside	macrolide	quin 2nd	penicillin	lincomycin	tetracycline	sulfonamide	Resistant AB classes	Severity of Drug resistance			Sampling site
gram(-)	Achromobacter xylosoxidans	S	R	R	R	S	R	R	R	R	R	R	R	R	R	S	S	R	R	R	I	H	1	1	1	1	1	0	1	1	1	8	MDR	XDR	-			생식기 주변 swab	Urogenital tract	혈뇨, 방광염	만성 방광염
gram(-)	Achromobacter xylosoxidans	R	R	R	R	S	R	R	S	R		R	R	R		S	S	R		R	I	S	1	1	1	1	1	0	1	1	0	7	MDR	XDR	-			Jugular V		괴사성 간.담관염(pseudomonas)	NA
gram(-)	Acinetobacter baumannii	R	R	I	S	S	R	S	S	I		S	S	S		R	S	R		I	S	S	1	1	0	0	0	1	1	0	0	4	MDR	-	-			Lt. maxilla canine		mandible fistula	발치 후, periochontal pocketam 채취
gram(-)	Acinetobacter baumannii	R	R	I	I	S	R	S	S	I		S	S	S		R	S	R		I	S	S	1	1	0	0	0	1	1	0	0	4	MDR	-	-			Lt. mandible canine		Mandible fistula	발치 후, periochontal pocketam 채취
gram(+)	Actinomyces canis	S	I	H	S	H	H	H	H	H	H	S	H	H	H	H	S	H	S	H	H	H	0	1	1	1	1	1	1	1	1	8	MDR	XDR	-	Other sites	nasal discharge	비강 분비물	Respiratory tract	비강 분비물	NA
gram(+)	Actinomyces canis	S	S	R	S	R	R	S	R	S	S	S	S	S	S	S	S	S	R	S	S	R	0	1	1	0	0	0	1	0	1	4	MDR	-	-			Lt.maxilla, PM4 periapical abcess	Other sites	Tooth instability	NA
gram(+)	Bacillus cereus	R	R	R	R			S	S	S	I	S	S	S		R	R	I		I	I	S	1	1	0	0	0	1	0	0	0	3	MDR	-	-			왼쪽 뒷발	Skin	crust	2019.04.24 배양검사 시 Staphylococcus pseudintermedius, Streptococcus canis 검출
gram(+)	Bacillus infantis	S	S	S	I			S	S	I	S	I	S	S		S	S	R		S	S	S	0	0	0	0	0	0	1	0	0	1	-	-	-			방광천자	Urogenital tract	Hyperglycemia	NA
gram(+)	Bacillus simplex	R	R	S	R	R	R	I	S	R	R	R	R	R	R	H	R	R	R	R	S	R	1	1	0	1	1	1	1	1	1	8	MDR	XDR	-	Auditory channel		이도 내 분비울	Auditory channel	외이염 (양측 귀)	NA
gram(-)	Bordetella bronchiseptica	R	R	R	R	S	R	S	S	I		S	S	S		R	S	R		S	S	S	1	1	0	0	0	1	1	0	0	4	MDR	-	-			Bronchoalveolar Lavage fluid		Tachypnea	Primary respiratory disease (Bronchopenumonia, NCPE)
gram(-)	Citrobacter freundii	R	R	R	R	R	R	H	H	R	R	H	H	H	H	R	R	R	R	H	S	R	1	1	1	1	1	1	1	1	1	9	MDR	XDR	PDR	Urogenital tract		방광천자	Urogenital tract	PM.Pancreatitis. Hyperadrenocaticism	NA
gram(+)	Corynebacterium amycolatum	I	S	R	R	R	R	S	S	S	S	S	R	I	R	I	S	S	S	S	S	R	0	1	0	0	1	0	0	0	1	3	MDR	-	-			Lt. ear 증식부위	Auditory channel	양측 귀 만성 증식성 외이염, 전신 피부 질환	NA
gram(+)	Corynebacterium amycolatum	S	S	S	S			I	S	I	R	I	R	I		S	S	R		S	S	S	0	0	0	1	1	0	1	0	0	3	MDR	-	-			perianal fistula	Gastrointestinal tract	perianal fistula, scooting	cyclosporine 복약 6개월 차
gram(+)	Corynebacterium amycolatum	S	S	S	S			I	S	R	R	R	R	R		S	S	R		R	I	S	0	0	0	1	1	0	1	1	0	4	MDR	-	-			오른쪽 눈곱	Eye and conjunctiva	우안 각막궤양	NA
gram(+)	Corynebacterium auriscanis	H	H	R	R	R	R	H	H	H	H	H	H	H	H	H	H	H	H	H	S	R	1	1	1	1	1	1	1	1	1	9	MDR	XDR	PDR	Auditory channel		귀 (외이도)	Auditory channel	외이염 (염증소견, 궤양, 미란)	NA
gram(+)	Corynebacterium auriscanis	H	S	S	H	H	R	R	S	R	R	R	R	R	R	S	S	R	R	R	H	R	1	1	1	1	1	0	1	1	1	8	MDR	XDR	-			등, 오른쪽 귀, 왼쪽 귀, 발가락	Skin	소양감	채취 부위를 각각 배양 부탁드립니다
gram(+)	Corynebacterium auriscanis	R	R	R	R	R	R	R	H	R	H	R	H	R	H	R	H	I	H	R	H	R	1	1	1	1	1	1	1	1	1	9	MDR	XDR	PDR	Skin/ mucosa		왼쪽 앞발	Skin	furunculosis	검체 3개 모두 같은 부위
gram(+)	Corynebacterium auriscanis	S	S	S	S	R	H	S	S	S	S	S	R	S	R	S	S	S	R	S	S	R	0	1	0	0	1	0	1	0	1	4	MDR	-	-			오른쪽 고실 내부 (Tympanic bullar)	Other sites	otitis media, 고실 내부에 농 차있음	NA
gram(+)	Corynebacterium auriscanis	R	R	R	R	R	R	S	S	S	S	S	R	R	R	R	R	S	R	S	S	R	1	1	0	0	1	1	1	0	1	6	MDR	-	-			Rt.ear cannel	Auditory channel	없음	NA
gram(+)	Corynebacterium auriscanis	R	R	R	R			R	S	I	R	R	R	R		R	R	R		S	S	S	1	1	1	1	1	1	1	0	0	7	MDR	XDR	-			귀 swab (왼쪽)		외이염	NA
gram(+)	Corynebacterium auriscanis	R	R	R	R			R	S	I	R	R	R	R		R	R	R		S	S	I	1	1	1	1	1	1	1	0	0	7	MDR	XDR	-			귀 swab (오른쪽)		외이염	NA
gram(+)	Corynebacterium auriscanis	R	R	R	R			S	S	S	S	S	R	R		R	R	S		S	S	S	1	1	0	0	1	1	0	0	0	4	MDR	-	-			입주변		궤양, 피부염	NA
gram(+)	Corynebacterium auriscanis	R	S	R	R			R	S	S	S	S	I	S		R	R	S		S	S	S	1	1	1	0	0	1	0	0	0	4	MDR	-	-			배		소양감, 태선화	앞 서 올린 '회음부 샘플'과 '배 샘플' 수송 배지 뚜껑에 표시 해두었습니다. (연구샘플 x→의뢰 샘플)
gram(+)	Corynebacterium auriscanis	R	R	R	R			R	S	S	S	S	I	S		R	R	S		S	S	S	1	1	1	0	0	1	0	0	0	4	MDR	-	-			왼쪽 이도, Swab	Auditory channel	소양감	NA
gram(+)	Corynebacterium auriscanis	R	R	R	R			I	S	R	R	R	R	R		R	R	R		S	S	R	1	1	0	1	1	1	1	0	1	7	MDR	XDR	-			질	Urogenital tract	출혈	NA
gram(+)	Corynebacterium auriscanis	R	R	R	R			R	S	S	S	S	R	R		R	R	S		S	S	R	1	1	1	0	1	1	0	0	1	6	MDR	-	-			OS) cornea	Eye and conjunctiva	OS) cornea ulcer	NA
gram(+)	Corynebacterium auriscanis	R	R	R	R			R	S	S	S	S	R	R		R	R	S		S	S	S	1	1	1	0	1	1	0	0	0	5	MDR	-	-			왼쪽 외이도	Auditory channel	외이염, 부종, 발적	NA
gram(+)	Corynebacterium auriscanis	R	R	R	R			R	S	S	S	S	R	R		R	R	S		S	S	S	1	1	1	0	1	1	0	0	0	5	MDR	-	-			오른쪽 외이도	Auditory channel	외이염, 부종, 발적	NA
gram(+)	Corynebacterium canis	S	S	S	R	R	R	S	S	R	R	R	S	S	S	R	S	R	S	S	S	H	0	1	0	1	0	1	1	0	1	5	MDR	-	-			CSF	Other sites	seizuer	NA
gram(+)	Corynebacterium urealyticum	R	R	R	S			S	S	R	R	R	R	R		S	S	R		R	S	R	1	1	0	1	1	0	1	1	1	7	MDR	XDR	-			방광 내 뇨		방광염 소견(비중증가, wbc,rbc,구균,간균 관찰)	요도루 조성술 실시. 결석 이력 있음
gram(-)	Elizabethkingia miricola	R	R	R	R	R	R	R	R	R	R	R	S	S	S	R	R	S	R	I	S	R	1	1	1	1	0	1	1	0	1	7	MDR	XDR	-			생식기 주변 swab	Urogenital tract	혈뇨, 방광염	만성 방광염
gram(-)	Elizabethkingia miricola	R	R	R	R	R	R	R	R	R		R	I	I		R	R	I		I	S	R	1	1	1	1	0	1	0	0	1	6	MDR	-	-			왼쪽 하안검 아래 1cm부위	Eye and conjunctiva	누공형성, 농배출	NA
gram(-)	Enterobacter aerogenes	R	R	R	R	R	R	R	R	R	R	R	R	R	R	R	R	R	R	R	R	H	1	1	1	1	1	1	1	1	1	9	MDR	XDR	PDR	Urogenital tract		항문		설사	NA
gram(-)	Enterobacter cloacae	R	R	R	R	R	R	S	S	R	R	R	R	R	R	R	R	R	R	R	R	R	1	1	0	1	1	1	1	1	1	8	MDR	XDR	-			Radius fra	Other sites	(기본) 호기성 세균 배양 + 균 분리 동정 + 항생제 감수성 테스트 (추가) 혐기성 세균 배양 (추가)곰팡이 배양	NA
gram(-)	Enterobacter cloacae complex	R	R	R	R	R	R	R	H	R		R	R	I	S	R	R	R		R	S	R	1	1	1	1	1	1	1	1	1	9	MDR	XDR	PDR	Other sites	tooth	구강 발치 부위		안와 봉와직염	NA
gram(+)	Enterococcus avium	R	R	R	R			R	R	S	S	S	I	I		S	S	R		R	I	R	1	1	1	0	0	0	1	1	1	6	MDR	-	-			양측 귀도말(좌측)	Auditory channel	소양감	각각 오른쪽, 왼쪽 귀도말로 의뢰를 드리게 되어 같은 내용의 의뢰를 2개 드리게 되었습니다._x000D__x000D__x000D__x000D__x000D__x000D__x000D__x000D__x000D__x000D__x000D__x000D__x000D__x000D__x000D__x000D__x000D__x000D__x000D__x000D__x000D__x000D__x000D__x000D__x000D__x000D__x000D__x000D__x000D__x000D__x000D__x000D__x000D__x000D__x000D__x000D__x000D__x000D__x000D__x000D__x000D__x000D__x000D__x000D__x000D__x000D__x000D__x000D__x000D__x000…
gram(+)	Enterococcus faecalis	R	R	R	R	R	R	H	R	R	R	R	S	S	S	H	H	R	R	I	S	R	1	1	1	1	0	1	1	0	1	7	MDR	XDR	-			양측 귀	Auditory channel	중이염	양측 따로 배양 부탁드릴게요!
gram(+)	Enterococcus faecalis	R	H	R	R	R	R	R	R	R	R	R	H	H	H	R	R	R	R	R	H	R	1	1	1	1	1	1	1	1	1	9	MDR	XDR	PDR	Skin/ mucosa		skin	Skin	Erythema pruritus	NA
gram(+)	Enterococcus faecalis	R	R	R	R	R	R	R	R	H	R	H	R	R	R	R	R	R	R	I	S	R	1	1	1	1	1	1	1	0	1	8	MDR	XDR	-			UB	Urogenital tract	잔뇨감	NA
gram(+)	Enterococcus faecalis	R	R	R	R	R	R	R	R	R	R	R	R	R	R	R	R	R	R	R	R	R	1	1	1	1	1	1	1	1	1	9	MDR	XDR	PDR	Skin/ mucosa		배	Skin	epidermal collarette	NA
gram(+)	Enterococcus faecalis	R	R	R	R	R	R	R	R	R	R	R	R	R	I	S	R	R	R	R	I	I	1	1	1	1	1	1	1	1	0	8	MDR	XDR	-			Lt. ear 증식부위	Auditory channel	양측 귀 만성 증식성 외이염, 전신 피부 질환	NA
gram(+)	Enterococcus faecalis	R	R	R	R	R	R	H	R	R	R	H	R	H	R	R	R	R	R	R	R	R	1	1	1	1	1	1	1	1	1	9	MDR	XDR	PDR	Urogenital tract		항문	Urogenital tract	설사	NA
gram(+)	Enterococcus faecalis	R	R	R	R	R	R	R	R	R	R	R	H	H	H	R	R	R	R	H	R	R	1	1	1	1	1	1	1	1	1	9	MDR	XDR	PDR	Urogenital tract		endometerium	Urogenital tract	pyometra/mucometra/hydrometra, cytology 상 간균 확인	NA
gram(+)	Enterococcus faecalis	R	R	R	R	R	R	R	R	R	R	R	R	H	R	R	R	R	R	H	R	R	1	1	1	1	1	1	1	1	1	9	MDR	XDR	PDR	Urogenital tract		uterus 내부 fluid	Urogenital tract	pyometra/mucometra/hydrometra, cytology 상 간균 확인	NA
gram(+)	Enterococcus faecalis	S	S	S	S	S	S	S	S	R	R	R	S	S	S	S	S	R	R	R	R	S	0	0	0	1	0	0	1	1	0	3	MDR	-	-			양측 외이도	Auditory channel	외이도염	NA
gram(+)	Enterococcus faecalis	R	R	R	R	R	R	R	R	R	R	R	R	R	R	S	S	R	R	R	R	H	1	1	1	1	1	0	1	1	1	8	MDR	XDR	-			요천자	Urogenital tract	방광염 병력	NA
gram(+)	Enterococcus faecalis	R	R	R	R			R	R	S	I	I	I	I		S	S	R		S	S	R	1	1	1	0	0	0	1	0	1	5	MDR	-	-			방광천자		세균성 방광염	NA
gram(+)	Enterococcus faecalis	R	R	R	R			R	R	R	R	R	I	I		S	S	R		R	I	R	1	1	1	1	0	0	1	1	1	7	MDR	XDR	-			1.왼쪽귀		외이염	NA
gram(+)	Enterococcus faecalis	R	R	R	R			R	S	S	R	S	S	NA		NA	NA	NA		NA	NA	NA	1	1	1	1	0	0	0	0	0	4	MDR	-	-			괴사조직 절제 후 단면 swab		피부괴사	NA
gram(+)	Enterococcus faecalis	R	R	R	R			R	R	R	R	R	R	R		S	S	R		R	R	R	1	1	1	1	1	0	1	1	1	8	MDR	XDR	-			흉강 open wound		교상	NA
gram(+)	Enterococcus faecalis	R	R	R	R			R	R	S	I	I	I	I		S	S	R		R	S	R	1	1	1	0	0	0	1	1	1	6	MDR	-	-			장천공부위		pertionitis	NA
gram(+)	Enterococcus faecalis	R	R	R	R			R	R	I	I	I	S	I		S	S	R		S	S	R	1	1	1	0	0	0	1	0	1	5	MDR	-	-			오른쪽귀		외이염	NA
gram(+)	Enterococcus faecalis	R	R	R	R			R	R	R	R	R	S	S		S	S	R		R	R	R	1	1	1	1	0	0	1	1	1	7	MDR	XDR	-			생식기		궤양, 피부염	7/10 유선으로 혐기->곰팡이 접수로 수정
gram(+)	Enterococcus faecalis	R	R	R	R			R	R	I	I	I	I	I		S	S	R		I	S	R	1	1	1	0	0	0	1	0	1	5	MDR	-	-			Cystocentesis	Urogenital tract	없음	NA
gram(+)	Enterococcus faecalis	R	R	R	R			R	R	I	I	I	R	I		S	S	R		R	R	R	1	1	1	0	1	0	1	1	1	7	MDR	XDR	-			좌측 내이 mass 안 쪽	Auditory channel	좌측 귀의 지속적인 혈농성/혈장액성 삼출물 및 종괴	NA
gram(+)	Enterococcus faecalis	R	R	R	R			R	R	I	I	I	R	I		S	S	R		R	R	R	1	1	1	0	1	0	1	1	1	7	MDR	XDR	-			좌측 내이 안 쪽 mass와 유착된 부분의 조직	Auditory channel	좌측 귀의 지속적인 혈농성/혈장액석 삼출물 및 종괴	NA
gram(+)	Enterococcus faecalis	R	R	R	R			R	R	I	I	I	R	I		S	S	R		R	R	R	1	1	1	0	1	0	1	1	1	7	MDR	XDR	-			좌측 내이 가장 안 쪽	Auditory channel	좌측 귀의 지속적인 혈농성/혈장액성 삼출물 및 종괴	NA
gram(+)	Enterococcus faecalis	R	R	R	R			R	R	R	R	R	S	I		S	S	R		R	R	R	1	1	1	1	0	0	1	1	1	7	MDR	XDR	-			복부 원형의 농성 피부병변	Skin	농피증	NA
gram(+)	Enterococcus faecalis	R	R	R	R			R	R	S	S	S	I	I		S	S	R		S	S	R	1	1	1	0	0	0	1	0	1	5	MDR	-	-			방광천자	Urogenital tract	없음	NA
gram(+)	Enterococcus faecalis	R	R	R	R			R	R	S	S	S	S	I		S	S	R		R	R	R	1	1	1	0	0	0	1	1	1	6	MDR	-	-			콧등	Respiratory tract	콧등에 작은 구멍 생김 거기서 삼출물 나옴 (약간의 악취)	NA
gram(+)	Enterococcus faecalis	R	R	R	R			R	R	R	R	R	I	S		S	S	R		R	R	R	1	1	1	1	0	0	1	1	1	7	MDR	XDR	-			Lt.ear canel	Auditory channel	농성 삼출물	NA
gram(+)	Enterococcus faecalis	R	R	R	R			R	R	S	S	I	S	S		S	S	R		R	S	R	1	1	1	0	0	0	1	1	1	6	MDR	-	-			Rt. ear	Auditory channel	외이염	NA
gram(+)	Enterococcus faecium	R	R	R	R	R	R	R	R	R	R	R	R	R	R	R	R	R	R	R	R	R	1	1	1	1	1	1	1	1	1	9	MDR	XDR	PDR	Skin/ mucosa		skin fistrla	Skin	장액성 삼출물	NA
gram(+)	Enterococcus faecium	R	R	R	R	R	R	R	R	R	R	R	R	R	R	R	R	R	R	R	I	R	1	1	1	1	1	1	1	1	1	9	MDR	XDR	PDR	Other sites	proximal phalange(Hindlimb)	proximal phalange(Hindlimb)_동일부위 sample 2개	Other sites	골절 수술 후 발가락 괴사	NA
gram(+)	Enterococcus faecium	R	R	R	R	R	R	R	R	R	R	R	R	R	R	R	R	R	R	R	I	H	1	1	1	1	1	1	1	1	1	9	MDR	XDR	PDR	Skin/ mucosa		배	Skin	epidermal collarette	NA
gram(+)	Enterococcus faecium	R	R	R	R	R	R	S	I	R	R	R	R	R	R	R	R	R	R	R	R	R	1	1	0	1	1	1	1	1	1	8	MDR	XDR	-	Other sites	peritoneal wall	복벽	Other sites	이물제거 수술 후 복벽열림	NA
gram(+)	Enterococcus faecium	R	R	R	R	R	R	R	R	R	R	R	R	R	R	R	R	R	R	R	H	R	1	1	1	1	1	1	1	1	1	9	MDR	XDR	PDR	Gastrointestinal tract		Rectal	Gastrointestinal tract	혈변	NA
gram(+)	Enterococcus faecium	R	I	R	R	R	R	R	R	R	R	R	I	I	I	S	S	R	R	R	R	R	1	1	1	1	0	0	1	1	1	7	MDR	XDR	-			요천자	Urogenital tract	방광염 병력	NA
gram(+)	Enterococcus faecium	R	R	R	R			R	R	I	S	R	R	R		R	R	R		R	R	R	1	1	1	1	1	1	1	1	1	9	MDR	XDR	PDR	Other sites	peritoneal wall	장 주변 조직		복막염	NA
gram(+)	Enterococcus faecium	R	R	R	R			R	R	I	I	I	R	R		S	S	R		S	S	R	1	1	1	0	1	0	1	0	1	6	MDR	-	-			방광천자	Urogenital tract	슬러지	NA
gram(+)	Enterococcus faecium	R	R	R	R			R	R	R	R	R	R	R		R	R	R		R	I	R	1	1	1	1	1	1	1	1	1	9	MDR	XDR	PDR	Urogenital tract		방광천자	Urogenital tract	방광결석, 요실금	NA
gram(+)	Enterococcus faecium	R	R	R	R			R	R	R	R	R	I	R		R	R	R		S	S	R	1	1	1	1	1	1	1	0	1	8	MDR	XDR	-			이물	Other sites	위 내 이물	NA
gram(+)	Enterococcus faecium	R	R	R	R			R	R	R	R	R	I	I		R	R	R		S	S	R	1	1	1	1	0	1	1	0	1	7	MDR	XDR	-			위점막	Gastrointestinal tract	위 내 이물	NA
gram(+)	Enterococcus gallinarum	R	R	R	R			R	R	R	R	R	R	R		S	S	R		R	R	R	1	1	1	1	1	0	1	1	1	8	MDR	XDR	-			UB		Cystitis	#NAME?
gram(+)	Enterococcus gallinarum	R	R	R	R			R	R	R	R	R	R	R		S	S	R		R	S	R	1	1	1	1	1	0	1	1	1	8	MDR	XDR	-			방광천자		재발성(만성) 방광염 치료평가	Cytology 상 구균 관찰 8/5균종특이검사의뢰
gram(+)	Enterococcus gallinarum	R	R	R	R			R	R	R	R	R	R	R		S	S	R		R	I	R	1	1	1	1	1	0	1	1	1	8	MDR	XDR	-			뇨 천자 (방광 천자)	Urogenital tract	재발성 방광염	nitrofuraution, amikacin, chloramphenirol, Marbofloxacin, gentamicin, rifampin 이 항생제들 포함해서 항생제 감수성 검사 꼭 부탁드립니다.
gram(+)	Enterococcus gallinarum	R	R	R	R			R	R	S	S	S	S	S		S	S	R		S	S	R	1	1	1	0	0	0	1	0	1	5	MDR	-	-			양측 귀 도말(우측)	Auditory channel	소양감	NA
gram(-)	Escherichia coli	R	R	R	R	R	R	H	H	R	H	H	R	R	R	R	I	R	R	H	H	R	1	1	1	1	1	1	1	1	1	9	MDR	XDR	PDR	Urogenital tract		질내	Urogenital tract	혈뇨, 질 분비물	NA
gram(-)	Escherichia coli	R	R	R	R	R	R	H	H	R	R	H	R	R	R	R	R	R	R	R	R	R	1	1	1	1	1	1	1	1	1	9	MDR	XDR	PDR	Urogenital tract		urine	Urogenital tract	cystitis	NA
gram(-)	Escherichia coli	S	I	I	R	H	R	R	R	R	R	R	I	I	I	R	I	R	R	I	I	H	0	1	1	1	0	1	1	0	1	6	MDR	-	-			Vaginal mass	Urogenital tract	Vaginal mass - Tumor suspected	NA
gram(-)	Escherichia coli	R	R	R	R	R	R	R	R	R	R	R	R	R	R	R	R	R	R	R	R	R	1	1	1	1	1	1	1	1	1	9	MDR	XDR	PDR	Urogenital tract		방광	Urogenital tract	항암제(Cyclophosphamide) 복용 중 방광염 의심	NA
gram(-)	Escherichia coli	R	H	S	R	R	S	H	H	R	R	R	H	H	H	S	S	R	R	H	R	S	1	1	1	1	1	0	1	1	0	7	MDR	XDR	-			Rt. Uterus 01	Urogenital tract	urolithiasis, rod bacteria(+)	PSS patient
gram(-)	Escherichia coli	R	R	R	R	S	R	S	R	R	R	H	R	R	R	R	R	R	R	R	R	R	1	1	1	1	1	1	1	1	1	9	MDR	XDR	PDR	Urogenital tract		Lt. Uterus 01	Urogenital tract	urolithiasis, rod bacteria(+)	PSS patient
gram(-)	Escherichia coli	R	S	S	R	R	R	R	S	R	R	R	S	S	S	R	S	R	R	R	S	R	1	1	1	1	0	1	1	1	1	8	MDR	XDR	-			Lt. Ovary	Urogenital tract	urolithiasis, rod bacteria(+)	PSS patient
gram(-)	Escherichia coli	S	S	S	R	S	S	R	R	R	R	R	R	R	R	S	S	S	R	R	R	R	0	1	1	1	1	0	1	1	1	7	MDR	XDR	-			urinany bladder	Urogenital tract	urolithiasis, rod bacteria(+)	PSS patient
gram(-)	Escherichia coli	R	R	R	R	S	R	R	R	R	R	R	R	R	R	R	R	R	R	S	S	S	1	1	1	1	1	1	1	0	0	7	MDR	XDR	-			방광천자	Urogenital tract	쿠싱 의심	NA
gram(-)	Escherichia coli	S	S	S	S	S	S	S	S	R	R	R	S	S	S	R	S	R	R	S	S	S	0	0	0	1	0	1	1	0	0	3	MDR	-	-			UB (centesis)	Urogenital tract	Anorexia	NA
gram(-)	Escherichia coli	S	S	S	S	S	S	S	S	H	H	R	S	S	S	S	S	R	R	S	S	S	0	0	0	1	0	0	1	0	0	2	-	-	-			요천자	Urogenital tract	방광염 병력	NA
gram(-)	Escherichia coli	R	R	R	R	R	R	S	I	R		I	S	S		R	R	R		S	S	S	1	1	0	1	0	1	1	0	0	5	MDR	-	-			방광천자	Urogenital tract	슬러지	NA
gram(-)	Escherichia coli	R	R	R	R	R	R	S	S	R		I	R	R		R	S	R		R	S	S	1	1	0	1	1	1	1	1	0	7	MDR	XDR	-			왼쪽 회음부	Urogenital tract	농성 삼출물	NA
gram(-)	Escherichia coli	S	S	S	S	S	S	S	S	R		I	S	S		I	S	R		S	S	S	0	0	0	1	0	0	1	0	0	2	-	-	-			방광천자	Urogenital tract	없음	NA
gram(-)	Escherichia coli	S	S	S	S	S	R	S	S	R		I	S	S		R	S	R		S	S	S	0	1	0	1	0	1	1	0	0	4	MDR	-	-			urine	Urogenital tract	PU/PD, Bacterial Cystitis	NA
gram(-)	Escherichia coli	S	I	S	S	S	S	R	S	R		S	R	R		R	S	R		R	R	R	0	0	1	1	1	1	1	1	1	7	MDR	XDR	-			urine	Urogenital tract	당뇨, 쿠싱	NA
gram(-)	Escherichia coli	S	S	S	S	S	S	S	S	R		S	S	S		R	S	R		S	S	S	0	0	0	1	0	1	1	0	0	3	MDR	-	-			UB	Urogenital tract	결석	NA
gram(-)	Escherichia coli	R	R	R	R	R	R	R	S	R		R	R	R		R	R	R		R	R	R	1	1	1	1	1	1	1	1	1	9	MDR	XDR	PDR	Urogenital tract		방광천자	Urogenital tract	이전 세균성 방광염, 농뇨, 혈뇨	IUDD OP. 호르몬 질환 의심
gram(-)	Escherichia coli	S	I	S	S	S	S	S	S	R		I	S	S		R	S	R		S	S	R	0	0	0	1	0	1	1	0	1	4	MDR	-	-			질 swab	Urogenital tract	mucopurulent discharge	호기/혐기 따로 채취
gram(-)	Escherichia coli	S	S	S	S	S	S	S	S	R		I	S	S		R	S	R		S	S	R	0	0	0	1	0	1	1	0	1	4	MDR	-	-			방광천자	Urogenital tract	mucopurulent discharge	호기/혐기 따로 채취
gram(-)	Escherichia coli	R	R	R	R	R	R	R	S	R		R	R	R		R	R	R		R	R	R	1	1	1	1	1	1	1	1	1	9	MDR	XDR	PDR	Urogenital tract		방광천자	Urogenital tract	재발성 방광염	NA
gram(-)	Escherichia coli	R	R	R	R	R	R	H	H	R	R	H	H	H	H	R	R	R	R	H	H	H	1	1	1	1	1	1	1	1	1	9	MDR	XDR	PDR	Skin/ mucosa		Forelimb interdigital space, dorsal neck region	Skin	Severe pruritus and ewtuema	Furgal spores were detected(interdigital space)
gram(-)	Escherichia coli	R	H	R	R	R	R	H	H	R	R	H	H	H	H	R	R	R	R	H	R	H	1	1	1	1	1	1	1	1	1	9	MDR	XDR	PDR	Skin/ mucosa		등쪽 피부괴사소(삼출물다량)	Skin	07.23 외상 후 광범위 피부괴사 및 삼풀물 저류	NA
gram(-)	Escherichia coli	R	R	R	R	R	R	S	I	R	R	R	R	R	R	R	R	R	R	R	R	R	1	1	0	1	1	1	1	1	1	8	MDR	XDR	-	Skin/ mucosa		발바닥	Skin	피부각화	NA
gram(-)	Escherichia coli	R	R	R	R	R	R	S	S	R		I	S	S		R	R	R		S	S	S	1	1	0	1	0	1	1	0	0	5	MDR	-	-			왼쪽 뒷발바닥 패드	Skin	파행은 없지만 패드에서 fistula 확인	NA
gram(-)	Escherichia coli	R	R	R	R	R	R	R	R	R	R	R	R	R	R	R	R	R	R	R	R	R	1	1	1	1	1	1	1	1	1	9	MDR	XDR	PDR	Other sites	nasal discharge	비강, 결막, 경정맥	Respiratory tract	SIRS, Suspected sepsis	NA
gram(-)	Escherichia coli	R	R	R	R	R	R	R	I	R	R	R	R	R	R	R	I	H	R	H	R	0	1	1	1	1	1	1	1	1	0	8	MDR	XDR	-			Lt. 고관절 부위 종창 내 삼출물	Other sites	6/8 Lt.고관절 FHNO이후 지속되는 seroma 및 염증, 지속적으로 배액중이며, 호전과 악화 반복(현재 악화)	배액 삼출물(호기-파란 뚜껑, 혐기-분홍뚜껑)
gram(-)	Escherichia coli	S	S	S	R	S	S	S	S	R	H	H	R	R	R	R	R	R	R	R	H	R	0	1	0	1	1	1	1	1	1	7	MDR	XDR	-			오른쪽 고실 내부 (Tympanic bullar)	Other sites	otitis media, 고실 내부에 농 차있음	NA
gram(-)	Escherichia coli	R	R	R	R	S	R	S	S	R	R	H	R	R	R	R	R	R	R	R	R	R	1	1	0	1	1	1	1	1	1	8	MDR	XDR	-			복벽	Other sites	이물제거 수술 후 복벽열림	NA
gram(-)	Escherichia coli	S	S	S	S	S	S	S	S	R	R	R	S	S	S	R	R	R	R	R	R	S	0	0	0	1	0	1	1	1	0	4	MDR	-	-			Lt.maxilla, PM4 periapical abcess	Other sites	Tooth instability	NA
gram(-)	Escherichia coli	S	R	S	S	S	S	S	S	R		I	R	R		R	I	R		R	R	R	1	0	0	1	1	1	1	1	1	7	MDR	XDR	-			우측 무릎	Other sites	슬개골, CCLR 수술 후 삼출물 나오고 있음, 열감, 부종, 통증 있음, 화농성 삼출물에서 현재는 혈액성 삼출물로 변화	NA
gram(-)	Escherichia coli	S	S	S	S	S	S	S	S	R		S	S	S		R	S	R		R	I	S	0	0	0	1	0	1	1	1	0	4	MDR	-	-			복막	Other sites	설사, 복통	NA
gram(-)	Escherichia coli	S	R	S	S	S	S	S	S	R		S	R	R		R	I	R		R	R	R	1	0	0	1	1	1	1	1	1	7	MDR	XDR	-			Rt. stifle joint	Other sites	stifle joint infection susp. 부종있었음	NA
gram(-)	Escherichia coli	S	I	S	S	S	S	S	S	R		R	R	R		R	S	R		S	S	R	0	0	0	1	1	1	1	0	1	5	MDR	-	-			이물	Other sites	위 내 이물	NA
gram(-)	Escherichia coli	R	R	R	R	R	R	R	H	R	R	R	R	R	R	R	R	R	R	R	R	R	1	1	1	1	1	1	1	1	1	9	MDR	XDR	PDR	Gastrointestinal tract		drain의 일부(항문낭 제거물 후 지속 염증, drain 설치 후 약 45일)	Gastrointestinal tract	혈농성 삼출액 배액 중	NA
gram(-)	Escherichia coli	R	R	R	R	H	R	S	S	R	H	R	R	R	R	R	H	R	R	R	R	R	1	1	0	1	1	1	1	1	1	8	MDR	XDR	-			Rectal	Gastrointestinal tract	혈변	NA
gram(-)	Escherichia coli	S	R	S	S	S	S	S	S	R		R	R	R		R	S	R		S	S	R	1	0	0	1	1	1	1	0	1	6	MDR	-	-			위점막	Gastrointestinal tract	위 내 이물	NA
gram(-)	Escherichia coli	R	R	R	R	R	R	H	R	R	R	R	R	R	R	R	I	R	R	R	R	R	1	1	1	1	1	1	1	1	1	9	MDR	XDR	PDR	Auditory channel		Lt. ear 증식부위	Auditory channel	양측 귀 만성 증식성 외이염, 전신 피부 질환	NA
gram(-)	Escherichia coli	I	R	S	S	S	S	S	S	R		S	S	S		R	I	R		R	I	S	1	0	0	1	0	1	1	1	0	5	MDR	-	-			방광천자	Urogenital tract	방광염& 질염	NA
gram(-)	Escherichia coli	S	I	S	R	S	R	S	S	R		S	S	I		S	R	R		S	S	S	0	1	0	1	0	1	1	0	0	4	MDR	-	-			괴사조직 절제 후 단면 swab	Other sites	피부괴사	NA
gram(-)	Escherichia coli	S	S	S	S	S	S	S	S	R		I	S	S		S	S	R		S	S	S	0	0	0	1	0	0	1	0	0	2	-	-	-			방광	Urogenital tract	Irregular bladder wall	NA
gram(-)	Escherichia coli	R	R	R	R	R	R	R	S	R		R	R	R		R	R	R		S	S	S	1	1	1	1	1	1	1	0	0	7	MDR	XDR	-			방광 천자	Urogenital tract	비뇨기계 결석	NA
gram(-)	Escherichia coli	R	R	R	R	R	R	R	S	R		I	R	R		R	R	R		S	S	S	1	1	1	1	1	1	1	0	0	7	MDR	XDR	-			자궁 내 농과 내막	Urogenital tract	자궁축농증	NA
gram(-)	Escherichia coli	R	R	R	I	I	R	S	S	R		R	S	S		R	R	R		R	R	R	1	1	0	1	0	1	1	1	1	7	MDR	XDR	-			자궁벽 (축농증 의심견)	Urogenital tract	질 분비물, 구토, 설사	NA
gram(-)	Escherichia coli	R	R	R	R	R	R	R	S	R		R	R	R		R	R	R		R	R	R	1	1	1	1	1	1	1	1	1	9	MDR	XDR	PDR	Urogenital tract		UB	Urogenital tract	Cystitis	#NAME?
gram(-)	Escherichia coli	S	S	S	S	S	S	S	S	R		R	S	S		S	S	R		S	S	S	0	0	0	1	0	0	1	0	0	2	-	-	-			장천공부위	Gastrointestinal tract	pertionitis	NA
gram(-)	Escherichia coli	R	R	R	R	R	R	R	S	R		S	R	R		R	R	R		R	R	S	1	1	1	1	1	1	1	1	0	8	MDR	XDR	-			방광천자	Urogenital tract	세균성 방광염	NA
gram(-)	Escherichia coli	R	R	R	R	R	R	S	S	R		S	R	R		R	R	R		S	S	R	1	1	0	1	1	1	1	0	1	7	MDR	XDR	-			perianal fistula 내 삼출물	Gastrointestinal tract	perianal fistula 내 삼출물	NA
gram(-)	Escherichia coli	S	S	S	S	S	S	S	S	R		S	S	S		S	S	R		S	S	S	0	0	0	1	0	0	1	0	0	2	-	-	-			소변	Urogenital tract	핍뇨, 방광결석	NA
gram(-)	Escherichia coli	I	S	S	S	S	S	S	S	R		I	S	S		S	S	R		S	S	S	0	0	0	1	0	0	1	0	0	2	-	-	-			uterus	Urogenital tract	pyometra	NA
gram(-)	Escherichia coli	R	R	R	R	R	R	S	S	R		R	R	R		R	R	R		R	I	R	1	1	0	1	1	1	1	1	1	8	MDR	XDR	-	Urogenital tract		방광천자	Urogenital tract	악취뇨	oral Melanoma 수술
gram(-)	Escherichia coli	R	R	R	R			R	S	R	R	R	S	S		R	R	R		R	I	R	1	1	1	1	0	1	1	1	1	8	MDR	XDR	-			perineal region	Gastrointestinal tract	이상원 교수님 연구	이상원 교수님 연구
gram(-)	Klebsiella oxytoca	S	R	S	S	S	S	S	S	R		R	S	S		R	S	R		S	S	S	1	0	0	1	0	1	1	0	0	4	MDR	-	-			잇몸에서 스며나오는 고름		콧등 부종 (mass 크기 6*4*4)	주증은 콧등 부종이고 최근 2달동안 mass 점점 커지고 잇몸쪽으로도 고름이 나온다고 함
gram(-)	Klebsiella oxytoca	S	R	I	I	I	S	R	R	R		R	S	S		R	S	R		S	S	R	1	0	1	1	0	1	1	0	1	6	MDR	-	-			Rt. Lt. ear canal swab	Auditory channel	만성외이염, brown greasy wax, 소양감, 발적	오른쪽, 왼쪽 각각 검체 1개씩 있음
gram(-)	Klebsiella oxytoca	S	R	S	S	S	S	S	S	R		R	S	S		R	S	R		S	S	S	1	0	0	1	0	1	1	0	0	4	MDR	-	-			오른쪽 귀	Auditory channel	소양감, 농성 삼출물	음식 알러지, 복부종양
gram(-)	Klebsiella pneumoniae	H	H	H	R	H	H	H	H	R	R	R	H	H	H	R	H	R	R	R	R	R	1	1	1	1	1	1	1	1	1	9	MDR	XDR	PDR	Urogenital tract		좌측 자궁 농	Urogenital tract	농양	NA
gram(-)	Klebsiella pneumoniae	R	R	R	H	H	R	R	H	R	R	H	R	R	R	R	R	R	R	R	R	R	1	1	1	1	1	1	1	1	1	9	MDR	XDR	PDR	Other sites	Hip fracture	골반골절 부위	Other sites	후지파행, 골반골절	NA
gram(-)	Klebsiella pneumoniae	R	R	R	R	R	R	S	H	R	R	H	R	R	R	R	R	R	R	H	R	R	1	1	1	1	1	1	1	1	1	9	MDR	XDR	PDR	Skin/ mucosa		skin fistrla	Skin	장액성 삼출물	NA
gram(-)	Klebsiella pneumoniae	R	R	R	R	R	R	R	H	R	R	R	R	R	R	R	R	R	R	R	R	R	1	1	1	1	1	1	1	1	1	9	MDR	XDR	PDR	Urogenital tract		urine	Urogenital tract	urine bladder	NA
gram(-)	Klebsiella pneumoniae	I	I	H	R	R	R	R	I	R	R	R	I	I	I	R	H	R	R	H	H	H	0	1	1	1	0	1	1	1	1	7	MDR	XDR	-			피부병변	Skin	epidermal collarette	NA
gram(-)	Klebsiella pneumoniae	H	I	R	R	R	R	S	I	R	R	H	S	I	I	R	I	R	R	S	I	H	1	1	0	1	0	1	1	0	1	6	MDR	-	-			발바닥	Skin	피부각화	NA
gram(-)	Klebsiella pneumoniae	R	R	R	R	R	R	R	R	R	R	R	R	R	R	R	H	R	R	R	H	R	1	1	1	1	1	1	1	1	1	9	MDR	XDR	PDR	Urogenital tract		요천자	Urogenital tract	방광염 병력	NA
gram(-)	Klebsiella pneumoniae	R	R	I	S	I	S	S	S	R		R	R	R		R	R	R		R	R	R	1	0	0	1	1	1	1	1	1	7	MDR	XDR	-			방광		Recurrent bacteriuria	NA
gram(-)	Klebsiella pneumoniae	R	R	R	R	R	R	R	R	R		I	R	R		R	R	R		R	R	R	1	1	1	1	1	1	1	1	1	9	MDR	XDR	PDR	Urogenital tract		UB		생식기 삼출물, 방광염, 외움부 핥음	9/11 곰팡이 배양 추가 9/15 균종특이의뢰
gram(-)	Klebsiella pneumoniae	R	R	R	R	R	R	R	S	R		R	S	R		R	R	R		R	R	R	1	1	1	1	1	1	1	1	1	9	MDR	XDR	PDR	Gastrointestinal tract		2. perianal fistula 내 soft tissue		삼출물 from perianal fistula post anal sacculectomy	NA
gram(-)	Klebsiella pneumoniae	R	R	R	I	I	R	R	S	R		R	R	R		R	R	R		S	S	I	1	1	1	1	1	1	1	0	0	7	MDR	XDR	-			방광 내 카테터로 채취		결석 수술 후 모니터링	만성 재발성
gram(-)	Klebsiella pneumoniae	R	R	R	R	R	R	R	S	R		R	S	R		R	R	R		R	R	R	1	1	1	1	1	1	1	1	1	9	MDR	XDR	PDR	Gastrointestinal tract		1. perianal fistula biopsy(skin)		삼출물 from perianal fistula post anal sacculectomy	NA
gram(-)	Klebsiella pneumoniae	R	R	R	R	R	R	R	R	R		R	R	R		R	R	R		R	R	R	1	1	1	1	1	1	1	1	1	9	MDR	XDR	PDR	Urogenital tract		방광천자		재발성(만성) 방광염 치료평가	Cytology 상 구균 관찰 8/5균종특이검사의뢰
gram(-)	Klebsiella pneumoniae	R	R	R	R	R	R	R	S	R		R	R	R		R	R	R		S	S	R	1	1	1	1	1	1	1	0	1	8	MDR	XDR	-			요천자		재발성 방광염, 만성방광염, 악취뇨, urine dribbling	NA
gram(-)	Klebsiella pneumoniae	R	R	R	R	R	R	R	S	R		R	R	R		R	R	R		R	R	R	1	1	1	1	1	1	1	1	1	9	MDR	XDR	PDR	Urogenital tract		Urinary bladder (cystocentesis)	Urogenital tract	방광염 (Cystitis)	NA
gram(-)	Klebsiella pneumoniae	R	R	R	R	R	R	R	S	R		I	R	R		R	I	R		R	I	R	1	1	1	1	1	1	1	1	1	9	MDR	XDR	PDR	Urogenital tract		방광천자	Urogenital tract	방광염	NA
gram(-)	Klebsiella pneumoniae	R	R	R	R	R	R	S	S	R		S	I	I		R	R	R		S	S	R	1	1	0	1	0	1	1	0	1	6	MDR	-	-			질도말	Urogenital tract	혈뇨	NA
gram(-)	Klebsiella pneumoniae	S	S	S	S	S	S	S	S	R		R	S	S		R	S	R		S	S	S	0	0	0	1	0	1	1	0	0	3	MDR	-	-			목 종괴 부위	Skin	목 종괴 (종괴 부위 출혈)	NA
gram(-)	Klebsiella pneumoniae	R	R	R	R	R	R	R	S	R		R	R	R		R	R	R		S	I	R	1	1	1	1	1	1	1	0	1	8	MDR	XDR	-			Rt. nasal cavity	Respiratory tract	기침, 콧물 (우측 노란색 콧물)	NA
gram(+)	Leifsonia lichenia	S	S	S	R	R	R	H	H	R	R	R	R	S	R	R	S	R	R	S	S	R	0	1	1	1	1	1	1	0	1	7	MDR	XDR	-			cornea (OD)	Eye and conjunctiva	Cornea ulcer	NA
gram(-)	Luteimonas sp.	H	H	R	H	H	H	S	S	R	R	S	R	S	R	H	H	R	R	R	S	H	1	1	0	1	1	1	1	1	1	8	MDR	XDR	-			Nasal discharge (Lt.)	Respiratory tract	nasal discharge	NA
gram(+)	Micrococcus luteus	R	R	R	R	R	R	R	R	S	R	S	R	R	R	S	S	S	S	R	S	R	1	1	1	1	1	0	0	1	1	7	MDR	XDR	-			OD) Eyelid	Eye and conjunctiva	Blehpalitis eyelid swelling	NA
gram(+)	Micrococcus luteus	S	S	S	S			S	S	S	S	S	S	S		S	S	S		S	S	S	0	0	0	0	0	0	0	0	0	0	-	-	-			방광천자		방광염	NA
gram(+)	Micrococcus yunnanensis	S	S	S	S			S	S	S	S	S	S	S		S	S	S		S	S	S	0	0	0	0	0	0	0	0	0	0	-	-	-			왼쪽 눈 결막 swab	Eye and conjunctiva	os) lagophtalmos	NA
gram(-)	Neisseria canis	R	S	R	R	S	R	S	R	R	R	S	R	R	R	R	S	R	R	S	S	S	1	1	1	1	1	1	1	0	0	7	MDR	XDR	-			Lt. upper PM4	Other sites	conjunctivitis, blepharitis	NA
gram(-)	Neisseria zoodegmatis	S	S	R	S	S	R	R	R	R	R	R	R	R	R	S	S	R	R	R	R	R	0	1	1	1	1	0	1	1	1	7	MDR	XDR	-			Lt. nose cavity	Respiratory tract	conjunctivitis, blepharitis	NA
gram(-)	Neisseria zoodegmatis	S	S	S	S	S	S	S	S	S	R	S	S	S	S	S	S	R	R	S	S	S	0	0	0	1	0	0	1	0	0	2	-	-	-			Lt.maxilla, PM4 periapical abcess	Other sites	Tooth instability	NA
gram(-)	Neisseria zoodegmatis	S	S	S	S	S	S	I	S	S		R	S	S		S	S	R		S	S	S	0	0	0	1	0	0	1	0	0	2	-	-	-			콧물		기침, 재채기	NA
gram(-)	Neisseria zoodegmatis	S	S	S	S	S	S	S	S	S		S	S	S		S	S	R		S	S	R	0	0	0	0	0	0	1	0	1	2	-	-	-			Rt. maxillar PM4 root		Apical tooth abscess	NA
gram(-)	Neisseria zoodegmatis	S	S	S	S	S	S	S	S	S		S	S	S		S	S	R		S	S	S	0	0	0	0	0	0	1	0	0	1	-	-	-			oral/ 왼쪽 눈 상악 마지막 어금니 뒤 잇몸 절개 후 농 swab	Eye and conjunctiva	os) lagophtalmos	NA
gram(+)	Paenibacillus glucanolyticus	R	R	S	S			S	S	R	R	R	S	S		I	S	R		R	I	S	1	0	0	1	0	0	1	1	0	4	MDR	-	-			Jugular V		괴사성 간.담관염(pseudomonas)	NA
gram(-)	Pasteurella canis	S	S	S	S	S	R	S	S	S	S	S	R	R	R	S	S	S	S	S	S	R	0	1	0	0	1	0	0	0	1	3	MDR	-	-			Lt. nose cavity	Respiratory tract	conjunctivitis, blepharitis	NA
gram(-)	Pasteurella canis	S	S	S	S	S	S	S	S	S		S	S	S		S	S	R		S	S	S	0	0	0	0	0	0	1	0	0	1	-	-	-			oral/ 왼쪽 눈 상악 마지막 어금니 뒤 잇몸 절개 후 농 swab	Eye and conjunctiva	os) lagophtalmos	NA
gram(-)	Pasteurella canis	S	S	S	S	S	S	S	S	I		S	S	S		S	S	R		S	S	S	0	0	0	0	0	0	1	0	0	1	-	-	-			Rt. nasal cavity	Respiratory tract	기침, 콧물 (우측 노란색 콧물)	NA
gram(-)	Pasteurella multocida	S	S	S	S	S	S	S	R	R	R	S	S	S	S	S	S	R	R	S	S	S	0	0	1	1	0	0	1	0	0	3	MDR	-	-			Lt. upper PM4	Other sites	conjunctivitis, blepharitis	NA
gram(-)	Pasteurellaceae bacterium	H	H	H	H	H	H	R	R	H	R	H	R	R	R	H	H	R	R	R	H	R	1	1	1	1	1	1	1	1	1	9	MDR	XDR	PDR	Other sites	nasal discharge	비강 분비물	Respiratory tract	비강 분비물	NA
gram(-)	Pasteurellaceae bacterium	S	S	S	S	S	S	S	R	I		S	S	S		S	S	R		S	S	S	0	0	1	0	0	0	1	0	0	2	-	-	-			Lt. nasal cavity	Respiratory tract	기침, 콧물 (우측 노란색 콧물)	NA
gram(-)	Proteus mirabilis	R	R	R	H	H	R	R	H	R	R	R	R	R	R	R	R	R	R	R	R	R	1	1	1	1	1	1	1	1	1	9	MDR	XDR	PDR	Urogenital tract		질내	Urogenital tract	혈뇨, 질 분비물	NA
gram(-)	Proteus mirabilis	R	R	R	R	H	R	R	S	R	R	R	R	R	R	R	R	R	R	R	R	R	1	1	1	1	1	1	1	1	1	9	MDR	XDR	PDR	Urogenital tract		뇨천자	Urogenital tract	혈뇨	NA
gram(-)	Proteus mirabilis	R	I	H	H	H	H	R	H	R	R	R	H	H	H	R	H	R	R	R	R	R	1	1	1	1	1	1	1	1	1	9	MDR	XDR	PDR	Urogenital tract		urine	Urogenital tract	urine bladder	NA
gram(-)	Proteus mirabilis	R	R	R	R	H	H	R	H	R	R	R	R	R	R	R	R	R	R	R	R	R	1	1	1	1	1	1	1	1	1	9	MDR	XDR	PDR	Skin/ mucosa		발바닥	Skin	피부각화	NA
gram(-)	Proteus mirabilis	R	S	S	R	S	S	R	S	R	R	R	R	H	R	R	S	R	R	R	R	R	1	1	1	1	1	1	1	1	1	9	MDR	XDR	PDR	Urogenital tract		방광천자	Urogenital tract	GME 진단 후 steroid 장기복용	NA
gram(-)	Proteus mirabilis	S	S	S	S	S	S	S	S	R	R	R	S	S	S	S	S	R	R	R	R	S	0	0	0	1	0	0	1	1	0	3	MDR	-	-			fistula on skin under eye	Skin	abscess fistula	NA
gram(-)	Proteus mirabilis	R	R	R	R	R	R	R	R	R	R	R	S	S	S	S	S	R	R	R	H	S	1	1	1	1	0	0	1	1	0	6	MDR	-	-			양측 외이도	Auditory channel	외이도염	NA
gram(-)	Proteus mirabilis	S	S	S	R	S	S	S	R	R	R	H	S	S	S	S	S	R	R	R	R	S	0	1	1	1	0	0	1	1	0	5	MDR	-	-			Rectal	Gastrointestinal tract	혈변	NA
gram(-)	Proteus mirabilis	R	R	R	I	S	R	S	S	R		R	R	R		R	R	R		R	R	R	1	1	0	1	1	1	1	1	1	8	MDR	XDR	-			방광천자		뇨실금, 방광염	NA
gram(-)	Proteus mirabilis	S	S	S	S	S	S	S	S	R		R	S	S		S	S	R		R	R	S	0	0	0	1	0	0	1	1	0	3	MDR	-	-			1.왼쪽귀		외이염	NA
gram(-)	Proteus mirabilis	I	R	S	S	S	S	R	S	R		R	S	R		R	I	R		R	R	R	1	0	1	1	1	1	1	1	1	8	MDR	XDR	-			2. perianal fistula 내 soft tissue		삼출물 from perianal fistula post anal sacculectomy	NA
gram(-)	Proteus mirabilis	R	I	S	S	S	S	S	S	R		R	S	S		S	S	R		R	R	S	1	0	0	1	0	0	1	1	0	4	MDR	-	-			2.오른쪽귀		외이염	NA
gram(-)	Proteus mirabilis	R	R	R	R	S	S	S	S	R		R	S	R		R	S	R		R	R	R	1	1	0	1	1	1	1	1	1	8	MDR	XDR	-			좌측 항문낭		좌측 항문낭 파열	NA
gram(-)	Proteus mirabilis	I	R	R	I	S	S	R	S	R		R	S	R		R	R	R		R	R	R	1	1	1	1	1	1	1	1	1	9	MDR	XDR	PDR	Gastrointestinal tract		1. perianal fistula biopsy(skin)		삼출물 from perianal fistula post anal sacculectomy	NA
gram(-)	Proteus mirabilis	I	R	S	S	S	S	R	S	R		I	S	R		R	R	R		R	R	R	1	0	1	1	1	1	1	1	1	8	MDR	XDR	-			perianal fistula 내 삼출물		perianal fistula 내 삼출물	NA
gram(-)	Proteus mirabilis	R	R	R	I	S	R	S	S	R		R	S	S		R	R	R		R	R	S	1	1	0	1	0	1	1	1	0	6	MDR	-	-			왼쪽 엉덩이		피부염, 쿠싱	NA
gram(-)	Proteus mirabilis	S	S	S	S	S	S	S	S	R		R	S	S		S	S	R		R	R	S	0	0	0	1	0	0	1	1	0	3	MDR	-	-			생식기		궤양, 피부염	7/10 유선으로 혐기->곰팡이 접수로 수정
gram(-)	Proteus mirabilis	S	R	S	S	S	S	R	S	R		R	S	S		R	S	R		R	R	R	1	0	1	1	0	1	1	1	1	7	MDR	XDR	-			방광천자		재발성 만성 방광염, 혈뇨	유선으로 추가 분리균주 항생제 감수성 검사의뢰
gram(-)	Proteus mirabilis	S	S	S	S	S	S	R	S	R		R	S	R		S	S	R		R	R	I	0	0	1	1	1	0	1	1	0	5	MDR	-	-			뇨천자		혈뇨, 오줌 내 결정, 빈뇨	NA
gram(-)	Proteus mirabilis	S	I	S	S	S	S	S	S	R		R	S	S		S	S	R		R	R	S	0	0	0	1	0	0	1	1	0	3	MDR	-	-			왼쪽 회음부	Urogenital tract	농성 삼출물	NA
gram(-)	Proteus mirabilis	R	R	R	S	S	S	R	S	R		R	R	R		R	R	R		R	R	R	1	1	1	1	1	1	1	1	1	9	MDR	XDR	PDR	Urogenital tract		뇨 천자 (방광 천자)	Urogenital tract	재발성 방광염	nitrofuraution, amikacin, chloramphenirol, Marbofloxacin, gentamicin, rifampin 이 항생제들 포함해서 항생제 감수성 검사 꼭 부탁드립니다.
gram(-)	Proteus mirabilis	R	R	R	R	S	S	R	S	R		R	R	R		R	S	R		R	R	R	1	1	1	1	1	1	1	1	1	9	MDR	XDR	PDR	Urogenital tract		복부 원형의 농성 피부병변	Skin	농피증	NA
gram(-)	Proteus mirabilis	R	R	R	I	S	R	S	S	R		R	R	R		R	R	R		R	R	S	1	1	0	1	1	1	1	1	0	7	MDR	XDR	-			Cystocentensis	Urogenital tract	Foul smell urine / Hematuria	호기는 보틀에, 혐기검사용은 주사기 안에 검체 담겨져 있습니다.
gram(-)	Proteus mirabilis	S	I	S	S	S	S	S	S	R		R	S	S		S	S	R		R	R	S	0	0	0	1	0	0	1	1	0	3	MDR	-	-			양측 귀 도말(우측)	Auditory channel	소양감	NA
gram(-)	Proteus mirabilis	S	I	S	S	S	S	S	S	R		R	S	S		S	S	R		R	R	S	0	0	0	1	0	0	1	1	0	3	MDR	-	-			양측 귀도말(좌측)	Auditory channel	소양감	각각 오른쪽, 왼쪽 귀도말로 의뢰를 드리게 되어 같은 내용의 의뢰를 2개 드리게 되었습니다._x000D__x000D__x000D__x000D__x000D__x000D__x000D__x000D__x000D__x000D__x000D__x000D__x000D__x000D__x000D__x000D__x000D__x000D__x000D__x000D__x000D__x000D__x000D__x000D__x000D__x000D__x000D__x000D__x000D__x000D__x000D__x000D__x000D__x000D__x000D__x000D__x000D__x000D__x000D__x000D__x000D__x000D__x000D__x000D__x000D__x000D__x000D__x000D__x000D__x000…
gram(-)	Proteus mirabilis	S	S	S	S	S	S	S	S	R		R	S	S		S	S	R		R	R	S	0	0	0	1	0	0	1	1	0	3	MDR	-	-			방광천자	Urogenital tract	뇨취 증가, 혼탁뇨(농뇨)	호기성 세균 배양 검체는 플라스틱 보틀에, 혐기성 세균 배양 검체는 마개로 잠긴 주사기 안에 따로 담아 의뢰 드립니다.
gram(-)	Proteus mirabilis	S	S	S	S	S	S	S	S	R		R	S	S		S	S	R		R	R	S	0	0	0	1	0	0	1	1	0	3	MDR	-	-			콧등	Respiratory tract	콧등에 작은 구멍 생김 거기서 삼출물 나옴 (약간의 악취)	NA
gram(-)	Proteus mirabilis	S	I	S	S	S	S	S	S	R		R	S	I		R	S	R		R	R	R	0	0	0	1	0	1	1	1	1	5	MDR	-	-			Cecum 조직	Gastrointestinal tract	Hematochezia, vomiting, Partial cecal inversion, ileocecocolic double intussusception	NA
gram(-)	Proteus mirabilis	S	S	S	S	S	S	S	S	R		R	S	S		R	S	R		R	R	R	0	0	0	1	0	1	1	1	1	5	MDR	-	-			질 swab	Urogenital tract	mucopurulent discharge	호기/혐기 따로 채취
gram(-)	Proteus mirabilis	R	R	R	I	S	R	R	S	R		R	R	R		R	R	R		R	R	R	1	1	1	1	1	1	1	1	1	9	MDR	XDR	PDR	Auditory channel		Lt. ear	Auditory channel	외이염	NA
gram(-)	Proteus mirabilis	R	R	R	I	S	R	R	S	R		R	R	R		R	R	R		R	R	R	1	1	1	1	1	1	1	1	1	9	MDR	XDR	PDR	Auditory channel		Rt. ear	Auditory channel	외이염	NA
gram(-)	Proteus vulgaris	R	R	S	S	S	S	S	S	R		R	S	I		R	S	R		R	R	S	1	0	0	1	0	1	1	1	0	5	MDR	-	-			방광 내 뇨		방광염 소견(비중증가, wbc,rbc,구균,간균 관찰)	요도루 조성술 실시. 결석 이력 있음
gram(-)	Pseudomonas aeruginosa	R	R	R	R	H	R	I	I	R	R	R	R	R	R	R	R	R	R	R	R	R	1	1	0	1	1	1	1	1	1	8	MDR	XDR	-			비강, 결막, 경정맥	Respiratory tract	SIRS, Suspected sepsis	NA
gram(-)	Pseudomonas aeruginosa	R	R	R	R	R	R	S	I	R	R	R	R	R	I	R	R	R	R	R	R	R	1	1	0	1	1	1	1	1	1	8	MDR	XDR	-			양쪽 귀	Auditory channel	양측 외이염	NA
gram(-)	Pseudomonas aeruginosa	R	R	R	R	H	R	R	R	R	R	R	R	R	R	R	R	R	R	R	R	R	1	1	1	1	1	1	1	1	1	9	MDR	XDR	PDR	Auditory channel		양측 이도 조직	Auditory channel	양측 외이염	NA
gram(-)	Pseudomonas aeruginosa	R	R	R	R	H	R	S	S	R	R	R	S	R	S	R	R	R	R	R	R	R	1	1	0	1	1	1	1	1	1	8	MDR	XDR	-			귀 (AD)	Auditory channel	Atopy, Otitis extorna	AD ; rods, cocci AS : cocci
gram(-)	Pseudomonas aeruginosa	R	R	R	R	R	R	S	S	R	R	R	S	R	S	R	R	R	R	R	R	R	1	1	0	1	1	1	1	1	1	8	MDR	XDR	-			Eye discharge (Right eye)	Eye and conjunctiva	nacriual duct obstruction	NA
gram(-)	Pseudomonas aeruginosa	R	R	R	R	S	R	R	S	R		R	R	R		R	R	R		R	R	R	1	1	1	1	1	1	1	1	1	9	MDR	XDR	PDR	Gastrointestinal tract		담낭천자		간 효소 수치 상승	9/22 균종특이의뢰
gram(-)	Pseudomonas aeruginosa	R	R	R	R	S	R	S	S	R		R	S	I		R	R	R		R	R	R	1	1	0	1	0	1	1	1	1	7	MDR	XDR	-			생식기		질염	NA
gram(-)	Pseudomonas aeruginosa	R	R	R	R	S	R	R	S	R		R	R	R		R	R	R		I	R	R	1	1	1	1	1	1	1	1	1	9	MDR	XDR	PDR	Skin/ mucosa		등 2		전신 증식성 피부염	NA
gram(-)	Pseudomonas aeruginosa	R	R	R	R	S	R	I	S	R		R	S	I		R	R	R		I	I	I	1	1	0	1	0	1	1	0	0	5	MDR	-	-			입주변		궤양, 피부염	NA
gram(-)	Pseudomonas aeruginosa	R	R	R	R	S	R	S	S	R		R	S	I		R	R	R		I	R	R	1	1	0	1	0	1	1	1	1	7	MDR	XDR	-			비강내부	Respiratory tract	지속적인 삼출물	NA
gram(-)	Pseudomonas aeruginosa	R	R	R	R	S	R	S	S	R		R	S	I		R	R	R		I	R	R	1	1	0	1	0	1	1	1	1	7	MDR	XDR	-			오른쪽 무릎관절 외측부 술부	Other sites	술부하단에서 농 발생	NA
gram(-)	Pseudomonas aeruginosa	R	R	R	R	S	R	S	S	R		R	S	S		R	R	R		I	R	R	1	1	0	1	0	1	1	1	1	7	MDR	XDR	-			질도말	Urogenital tract	혈뇨	NA
gram(-)	Pseudomonas aeruginosa	R	R	R	R	S	R	S	S	R		R	R	R		R	R	R		R	R	R	1	1	0	1	1	1	1	1	1	8	MDR	XDR	-			Lt.ear canel	Auditory channel	농성 삼출물	NA
gram(+)	Rothia mucilaginosa	S	S	R	R	R	R	S	S	R	S	S	S	S	R	S	S	H	H	S	S	R	0	1	0	1	1	0	1	0	1	5	MDR	-	-			오른쪽 귀 속 (외이도), 왼쪽 사타구니	Auditory channel	Malassezia, cocci 과증식, 귀에 분비물	NA
gram(+)	Rothia mucilaginosa	S	S	R	R			R	S	I	S	S	R	R		S	S	R		I	S	S	0	1	1	0	1	0	1	0	0	4	MDR	-	-			오른쪽 눈 각 결막 swab	Eye and conjunctiva	각막궤양	NA
gram(+)	Rothia nasimurium	H	H	H	H	R	R	H	H	H	R	H	H	H	H	H	H	R	R	H	H	H	1	1	1	1	1	1	1	1	1	9	MDR	XDR	PDR	Other sites	nasal discharge	비강 분비물	Respiratory tract	비강 분비물	NA
gram(+)	Staphylococcus aureus	S	S	S	S			S	S	S	I	S	S	S		I	S	S		S	S	S	0	0	0	0	0	0	0	0	0	0	-	-	-			보호자 3		이상원 교수님 연구	이상원 교수님 연구
gram(+)	Staphylococcus aureus	S	S	S	S			S	S	S	I	S	S	S		R	S	S		S	S	S	0	0	0	0	0	1	0	0	0	1	-	-	-			보호자 4		이상원 교수님 연구	건대 수의대 과제
gram(+)	Staphylococcus aureus	R	R	R	R			S	S	S	I	S	S	S		R	R	S		S	S	S	1	1	0	0	0	1	0	0	0	3	MDR	-	-			보호자		이상원 교수님 연구	NA
gram(+)	Staphylococcus aureus	S	S	S	S			S	S	R	I	S	S	S		R	S	S		S	S	S	0	0	0	1	0	1	0	0	0	2	-	-	-			보호자1		이상원 교수님 연구	NA
gram(+)	Staphylococcus aureus	S	S	S	S			S	S	I	I	S	S	S		R	S	S		S	S	S	0	0	0	0	0	1	0	0	0	1	-	-	-			보호자1		이상원 교수님 연구	NA
gram(+)	Staphylococcus aureus	S	S	S	S			S	S	S	I	S	S	S		R	S	S		S	S	S	0	0	0	0	0	1	0	0	0	1	-	-	-			보호자 2		이상원 교수님 연구	이상원 교수님 연구
gram(+)	Staphylococcus aureus	S	S	I	I			S	S	S	I	S	S	S		R	S	S		S	S	S	0	0	0	0	0	1	0	0	0	1	-	-	-			보호자 5		이상원 교수님 연구	NA
gram(+)	Staphylococcus aureus	S	S	S	S			S	S	S	I	S	S	S		R	S	S		S	S	S	0	0	0	0	0	1	0	0	0	1	-	-	-			보호자		이상원 교수님 연구	NA
gram(+)	Staphylococcus aureus	S	S	S	S			S	S	R	I	R	S	S		R	S	S		S	S	S	0	0	0	1	0	1	0	0	0	2	-	-	-			보호자 1		이상원 교수님 연구	이상원 교수님 연구
gram(+)	Staphylococcus aureus	S	S	S	I			S	S	S	I	S	S	S		R	S	S		S	S	S	0	0	0	0	0	1	0	0	0	1	-	-	-			보호자 4		이상원 교수님 연구	NA
gram(+)	Staphylococcus aureus	S	S	S	S			S	S	R	I	S	S	S		R	S	S		S	S	S	0	0	0	1	0	1	0	0	0	2	-	-	-			보호자1		이상원 교수님 연구	NA
gram(+)	Staphylococcus aureus	S	S	S	I			S	S	I	I	S	S	S		S	S	S		S	S	S	0	0	0	0	0	0	0	0	0	0	-	-	-			보호자 3		이상원 교수님 연구	NA
gram(+)	Staphylococcus caprae	R	S	R	R	R	R	I	R	I	R	S	H	H	H	R	R	I	I	R	S	R	1	1	1	1	1	1	0	1	1	8	MDR	XDR	-			UB	Urogenital tract	잔뇨감	NA
gram(+)	Staphylococcus caprae	S	S	S	S			R	S	S	S	S	S	S		S	S	S		S	S	S	0	0	1	0	0	0	0	0	0	1	-	-	-			mass on Lt.hindlimb		swelling	NA
gram(+)	Staphylococcus caprae	R	R	R	R			S	S	S	S	S	R	R		R	R	S		S	S	S	1	1	0	0	1	1	0	0	0	4	MDR	-	-			방광천자		lymphoma	NA
gram(+)	Staphylococcus epidermidis	R	S	H	I	I	R	R	S	H	H	H	H	H	H	H	H	H	H	H	H	H	1	1	1	1	1	1	1	1	1	9	MDR	XDR	PDR	Urogenital tract		방광	Urogenital tract	신장결석, 방광결석, 요도결석	NA
gram(+)	Staphylococcus epidermidis	H	H	R	S	H	R	R	H	R	H	H	S	S	S	R	H	H	H	H	H	R	1	1	1	1	0	1	1	1	1	8	MDR	XDR	-			ear	Auditory channel	소양감, 방광염	NA
gram(+)	Staphylococcus epidermidis	S	I	I	R	H	R	R	R	R	R	R	I	I	I	R	I	R	R	I	I	H	0	1	1	1	0	1	1	0	1	6	MDR	-	-			Vaginal mass	Urogenital tract	Vaginal mass - Tumor suspected	NA
gram(+)	Staphylococcus haemolyticus	R	R	R	R			R	S	R	R	R	R	R		R	R	R		R	R	S	1	1	1	1	1	1	1	1	0	8	MDR	XDR	-			술부 플레이트 적용 부위	Other sites	술부 플레이트 적용 부위 삼출물	NA
gram(+)	Staphylococcus hominis	S	S	R	R	R	R	R	S	R	R	R	R	R	R	R	S	R	R	H	R	R	0	1	1	1	1	1	1	1	1	8	MDR	XDR	-			Lt.uterus swab	Urogenital tract	Pyometra	검체채취부위: Lt.uterus swab/Rt.uterus swab/Rt.uterus endometerium/Lt.uterus endometerium
gram(+)	Staphylococcus hominis	S	S	S	S			S	S	S	S	S	S	S		S	S	S		S	S	S	0	0	0	0	0	0	0	0	0	0	-	-	-			Corneal ulceration		Corneal ulceration	NA
gram(+)	Staphylococcus pseudintermedius	H	H	H	H	H	H	H	H	H	H	H	H	H	H	H	H	H	H	H	H	H	1	1	1	1	1	1	1	1	1	9	MDR	XDR	PDR	Other sites	nasal discharge	비강 분비물	Respiratory tract	비강 분비물	NA
gram(+)	Staphylococcus pseudintermedius	H	S	H	H	H	R	H	H	R	R	R	H	H	H	R	R	R	R	R	R	H	1	1	1	1	1	1	1	1	1	9	MDR	XDR	PDR	Urogenital tract		방광	Urogenital tract	신장결석, 방광결석, 요도결석	NA
gram(+)	Staphylococcus pseudintermedius	R	H	R	R	R	R	H	H	H	H	H	H	H	H	R	H	H	H	R	H	R	1	1	1	1	1	1	1	1	1	9	MDR	XDR	PDR	Skin/ mucosa		Forelimb interdigital space, dorsal neck region	Skin	Severe pruritus and ewtuema	Furgal spores were detected(interdigital space)
gram(+)	Staphylococcus pseudintermedius	H	H	H	S	H	R	H	H	R	R	R	H	H	H	H	H	R	R	R	R	R	1	1	1	1	1	1	1	1	1	9	MDR	XDR	PDR	Auditory channel		귀 (외이도)	Auditory channel	외이염 (염증소견, 궤양, 미란)	NA
gram(+)	Staphylococcus pseudintermedius	S	S	H	I	S	H	R	H	H	H	H	H	H	H	R	S	H	H	R	R	R	0	1	1	1	1	1	1	1	1	8	MDR	XDR	-			MGT	Other sites	purulent discharge	NA
gram(+)	Staphylococcus pseudintermedius	R	S	R	R	I	R	R	S	H	H	H	R	R	R	R	S	H	H	H	H	H	1	1	1	1	1	1	1	1	1	9	MDR	XDR	PDR	Auditory channel		ear	Auditory channel	소양감, 방광염	NA
gram(+)	Staphylococcus pseudintermedius	H	S	S	H	H	R	H	S	H	H	H	R	R	R	H	S	H	H	S	S	R	1	1	1	1	1	1	1	0	1	8	MDR	XDR	-			귀	Auditory channel	소양감	NA
gram(+)	Staphylococcus pseudintermedius	H	S	S	H	H	R	R	S	R	R	R	R	R	R	S	S	R	R	R	H	R	1	1	1	1	1	0	1	1	1	8	MDR	XDR	-			등, 오른쪽 귀, 왼쪽 귀, 발가락	Skin	소양감	채취 부위를 각각 배양 부탁드립니다
gram(+)	Staphylococcus pseudintermedius	R	R	R	R	R	R	H	R	R	R	R	S	S	S	H	H	R	R	I	S	R	1	1	1	1	0	1	1	0	1	7	MDR	XDR	-			양측 귀	Auditory channel	중이염	양측 따로 배양 부탁드릴게요!
gram(+)	Staphylococcus pseudintermedius	S	S	R	I	S	R	R	S	R	R	R	R	R	R	R	S	R	R	R	R	R	0	1	1	1	1	1	1	1	1	8	MDR	XDR	-			피부(epidermal collarette) - 등, 배	Skin	피부, 발적, 소양감	NA
gram(+)	Staphylococcus pseudintermedius	S	S	R	I	H	R	H	H	H	H	H	H	H	H	R	S	I	H	H	H	H	0	1	1	1	1	1	1	1	1	8	MDR	XDR	-			ear	Auditory channel	소양감	NA
gram(+)	Staphylococcus pseudintermedius	R	S	R	R	R	R	R	S	H	H	H	I	I	I	R	S	H	H	H	H	H	1	1	1	1	0	1	1	1	1	8	MDR	XDR	-			피부	Skin	소양감	NA
gram(+)	Staphylococcus pseudintermedius	S	S	I	I	R	R	R	I	R	R	R	H	H	H	R	S	R	R	R	I	R	0	1	1	1	1	1	1	1	1	8	MDR	XDR	-			피부병변	Skin	epidermal collarette	NA
gram(+)	Staphylococcus pseudintermedius	R	I	H	H	H	R	H	H	R	R	R	H	H	H	R	I	R	R	R	I	R	1	1	1	1	1	1	1	1	1	9	MDR	XDR	PDR	Skin/ mucosa		skin(엉덩이 부위)	Skin	cellulitis 의심	NA
gram(+)	Staphylococcus pseudintermedius	R	R	R	R	R	R	R	R	R	R	R	R	R	R	R	R	H	H	R	I	R	1	1	1	1	1	1	1	1	1	9	MDR	XDR	PDR	Skin/ mucosa		skin nodule	Skin	inguinal deep skin nodule(열감, 통증)	NA
gram(+)	Staphylococcus pseudintermedius	R	R	R	R	R	R	R	R	R	R	R	R	R	R	R	R	R	R	R	R	H	1	1	1	1	1	1	1	1	1	9	MDR	XDR	PDR	Skin/ mucosa		skin	Skin	Erythema pruritus	NA
gram(+)	Staphylococcus pseudintermedius	R	S	R	R	R	R	I	R	I	R	S	H	H	H	R	R	I	I	R	S	R	1	1	1	1	1	1	0	1	1	8	MDR	XDR	-			UB	Urogenital tract	잔뇨감	NA
gram(+)	Staphylococcus pseudintermedius	R	R	R	R	R	R	R	R	R	R	H	H	H	H	R	R	H	H	R	H	R	1	1	1	1	1	1	1	1	1	9	MDR	XDR	PDR	Skin/ mucosa		배	Skin	epidermal collarette	NA
gram(+)	Staphylococcus pseudintermedius	S	S	I	I	R	I	R	S	R	R	R	H	H	H	R	S	R	R	R	I	R	0	1	1	1	1	1	1	1	1	8	MDR	XDR	-			왼쪽 앞발	Skin	furunculosis	검체 3개 모두 같은 부위
gram(+)	Staphylococcus pseudintermedius	R	R	R	R	R	R	R	I	R	R	R	R	R	R	R	R	R	R	R	R	R	1	1	1	1	1	1	1	1	1	9	MDR	XDR	PDR	Eye and conjunctiva		Cornea (OS)	Eye and conjunctiva	Cornea ulceration	NA
gram(+)	Staphylococcus pseudintermedius	R	R	R	R	R	R	R	R	I	R	I	H	H	H	R	R	R	I	R	I	R	1	1	1	1	1	1	1	1	1	9	MDR	XDR	PDR	Skin/ mucosa		stifle joint skin fistula	Skin	skin fistula, pus seroma	NA
gram(+)	Staphylococcus pseudintermedius	H	R	R	R	R	R	R	S	S	R	S	S	S	S	H	R	S	R	R	S	R	1	1	1	1	0	1	1	1	1	8	MDR	XDR	-			Trunk	Other sites	alopecia	NA
gram(+)	Staphylococcus pseudintermedius	S	S	R	R	R	R	R	S	S	R	S	S	S	S	R	R	S	R	H	S	R	0	1	1	1	0	1	1	1	1	7	MDR	XDR	-			skin wound (피하염증부위)	Skin	CCLR 수술 후 인공인대주변 염증	NA
gram(+)	Staphylococcus pseudintermedius	S	S	R	R	R	H	H	S	R	R	S	R	H	R	R	S	S	R	R	R	R	0	1	1	1	1	1	1	1	1	8	MDR	XDR	-			Lt. nose cavity	Respiratory tract	conjunctivitis, blepharitis	NA
gram(+)	Staphylococcus pseudintermedius	S	S	R	R	R	R	H	S	R	R	S	S	R	S	R	S	R	R	H	R	R	0	1	1	1	1	1	1	1	1	8	MDR	XDR	-			Cornea	Eye and conjunctiva	Cornea ulcer	NA
gram(+)	Staphylococcus pseudintermedius	R	R	R	R	H	R	R	S	R	R	R	R	R	R	H	S	R	R	R	S	R	1	1	1	1	1	1	1	1	1	9	MDR	XDR	PDR	Eye and conjunctiva		양안 눈곱 (Lt, Rt)	Eye and conjunctiva	blepharitis	NA
gram(+)	Staphylococcus pseudintermedius	H	R	R	R	H	R	H	S	S	R	S	S	S	S	H	R	S	R	R	S	R	1	1	1	1	0	1	1	1	1	8	MDR	XDR	-			왼쪽 뒷발	Skin	소양감, 각질, malassezia, cocci 현미경상 관찰, 탈모	NA
gram(+)	Staphylococcus pseudintermedius	S	S	R	R	R	R	H	S	R	R	R	R	R	R	R	R	R	R	R	S	R	0	1	1	1	1	1	1	1	1	8	MDR	XDR	-			오른쪽 귀 속 (외이도), 왼쪽 사타구니	Auditory channel	Malassezia, cocci 과증식, 귀에 분비물	NA
gram(+)	Staphylococcus pseudintermedius	R	R	R	R	R	R	H	R	R	R	R	R	H	R	R	R	S	R	R	S	R	1	1	1	1	1	1	1	1	1	9	MDR	XDR	PDR	Auditory channel		오른쪽 귀 속 (외이도), 왼쪽 사타구니	Auditory channel	Malassezia, cocci 과증식, 귀에 분비물	NA
gram(+)	Staphylococcus pseudintermedius	S	S	S	S	S	R	R	R	R	R	R	S	S	S	R	S	R	R	H	R	R	0	1	1	1	0	1	1	1	1	7	MDR	XDR	-			Eye discharge (Right eye)	Eye and conjunctiva	nacriual duct obstruction	NA
gram(+)	Staphylococcus pseudintermedius	S	S	S	S	R	R	R	R	R	R	R	S	S	S	R	S	R	R	H	R	R	0	1	1	1	0	1	1	1	1	7	MDR	XDR	-			fistula on skin under eye	Skin	abscess fistula	NA
gram(+)	Staphylococcus pseudintermedius	S	S	S	S	S	R	S	S	S	R	S	S	S	S	R	S	S	R	S	S	S	0	1	0	1	0	1	1	0	0	4	MDR	-	-			Lt. 뒷발 피부	Skin	발적, 각질. scalos	NA
gram(+)	Staphylococcus pseudintermedius	R	R	R	R			R	R	R	R	R	S	I		R	R	R		R	R	R	1	1	1	1	0	1	1	1	1	8	MDR	XDR	-			귀		외이염	NA
gram(+)	Staphylococcus pseudintermedius	S	S	S	S			R	S	R	R	R	R	R		R	S	R		R	R	R	0	0	1	1	1	1	1	1	1	7	MDR	XDR	-			오른쪽 눈 아래 fistula swab		오른쪽 눈 아래 피부 찢어지고 농이 참	NA
gram(+)	Staphylococcus pseudintermedius	S	S	S	S			S	S	S	I	S	S	S		S	S	S		R	R	S	0	0	0	0	0	0	0	1	0	1	-	-	-			오른 귀		이상원 교수님 연구	이상원 교수님 연구
gram(+)	Staphylococcus pseudintermedius	S	S	S	S			S	S	R	R	R	S	S		S	S	R		R	R	R	0	0	0	1	0	0	1	1	1	4	MDR	-	-			오른쪽 귀		이상원 교수님 연구	이상원 교수님 연구
gram(+)	Staphylococcus pseudintermedius	S	S	S	S			R	S	R	R	R	S	S		I	S	I		R	R	R	0	0	1	1	0	0	0	1	1	4	MDR	-	-			왼쪽 귀		검은 귀지, 소양감	NA
gram(+)	Staphylococcus pseudintermedius	R	R	R	R			R	S	R	R	R	S	S		R	R	R		R	R	R	1	1	1	1	0	1	1	1	1	8	MDR	XDR	-			왼 앞지간		이상원 교수님 연구	이상원 교수님 연구
gram(+)	Staphylococcus pseudintermedius	R	R	R	R			S	S	S	S	S	R	R		R	R	S		R	R	S	1	1	0	0	1	1	0	1	0	5	MDR	-	-			귀 swab (오른쪽)		외이염	NA
gram(+)	Staphylococcus pseudintermedius	R	R	R	R			R	S	R	R	R	R	R		R	R	R		R	I	R	1	1	1	1	1	1	1	1	1	9	MDR	XDR	PDR	Skin/ mucosa		오른 사타구니		이상원 교수님 연구	NA
gram(+)	Staphylococcus pseudintermedius	R	R	R	R			R	S	R	R	R	S	S		R	R	R		R	R	R	1	1	1	1	0	1	1	1	1	8	MDR	XDR	-			Lt. inguinal		이상원 교수님 연구	이상원 교수님 연구
gram(+)	Staphylococcus pseudintermedius	S	S	S	S			R	S	R	R	S	S	S		R	S	R		R	R	R	0	0	1	1	0	1	1	1	1	6	MDR	-	-			방광천자		방광염	NA
gram(+)	Staphylococcus pseudintermedius	S	S	S	S			I	S	S	I	S	S	S		I	S	S		S	S	S	0	0	0	0	0	0	0	0	0	0	-	-	-			오른 앞지간		이상원 교수님 연구	이상원 교수님 연구
gram(+)	Staphylococcus pseudintermedius	R	R	R	R			I	S	R	R	R	R	R		R	R	R		R	R	R	1	1	0	1	1	1	1	1	1	8	MDR	XDR	-			등 2		전신 증식성 피부염	NA
gram(+)	Staphylococcus pseudintermedius	S	S	S	S			S	S	S	I	S	S	S		I	S	S		R	R	S	0	0	0	0	0	0	0	1	0	1	-	-	-			왼 뒷 지간		이상원 교수님 연구	NA
gram(+)	Staphylococcus pseudintermedius	R	R	R	R			R	S	R	R	R	S	S		R	R	R		R	R	R	1	1	1	1	0	1	1	1	1	8	MDR	XDR	-			Lt.hindlimb		이상원 교수님 연구	이상원 교수님 연구
gram(+)	Staphylococcus pseudintermedius	R	R	R	R			R	I	R	R	R	S	R		R	R	R		R	R	S	1	1	1	1	1	1	1	1	0	8	MDR	XDR	-			왼 지간		이상원 교수님 연구	이상원 교수님 연구
gram(+)	Staphylococcus pseudintermedius	R	R	R	R			R	S	R	R	R	S	S		R	R	R		R	R	R	1	1	1	1	0	1	1	1	1	8	MDR	XDR	-			Lt.trunk		이상원 교수님 연구	이상원 교수님 연구
gram(+)	Staphylococcus pseudintermedius	R	R	R	R			S	S	S	I	S	R	R		R	R	S		R	R	S	1	1	0	0	1	1	0	1	0	5	MDR	-	-			귀 swab (왼쪽)		외이염	NA
gram(+)	Staphylococcus pseudintermedius	S	S	S	S			R	S	R	R	R	S	S		S	S	R		R	I	R	0	0	1	1	0	0	1	1	1	5	MDR	-	-			오른 뒷발		이상원 교수님 연구	이상원 교수님 연구
gram(+)	Staphylococcus pseudintermedius	R	R	R	R			R	S	R	R	R	R	R		R	R	R		R	R	R	1	1	1	1	1	1	1	1	1	9	MDR	XDR	PDR	Auditory channel		왼 귀		이상원 교수님 연구	NA
gram(+)	Staphylococcus pseudintermedius	S	S	S	S			R	S	R	R	S	R	R		I	S	R		R	R	S	0	0	1	1	1	0	1	1	0	5	MDR	-	-			왼쪽 귀		이상원 교수님 연구	이상원 교수님 연구
gram(+)	Staphylococcus pseudintermedius	R	R	R	R			R	S	R	R	R	S	S		R	R	R		S	S	R	1	1	1	1	0	1	1	0	1	7	MDR	XDR	-			central trunk		이상원 교수님 연구	이상원 교수님 연구
gram(+)	Staphylococcus pseudintermedius	S	S	S	S			R	S	R	R	R	S	S		I	S	I		R	R	R	0	0	1	1	0	0	0	1	1	4	MDR	-	-			오른쪽 귀		검은 귀지, 소양감	NA
gram(+)	Staphylococcus pseudintermedius	R	R	R	R			I	S	R	R	R	R	R		R	R	R		R	R	R	1	1	0	1	1	1	1	1	1	8	MDR	XDR	-			등 1		전신 증식성 피부염	NA
gram(+)	Staphylococcus pseudintermedius	S	S	S	S			R	S	R	R	R	S	S		I	S	R		R	I	R	0	0	1	1	0	0	1	1	1	5	MDR	-	-			왼쪽 귀		이상원 교수님 연구	이상원 교수님 연구
gram(+)	Staphylococcus pseudintermedius	R	R	R	R			S	S	S	S	S	S	S		R	R	S		R	R	R	1	1	0	0	0	1	0	1	1	5	MDR	-	-			방광천자		hematuria	NA
gram(+)	Staphylococcus pseudintermedius	R	R	R	R			I	S	S	S	S	S	I		R	R	S		R	R	R	1	1	0	0	0	1	0	1	1	5	MDR	-	-			오른쪽귀		외이염	NA
gram(+)	Staphylococcus pseudintermedius	R	R	R	R			R	S	R	R	R	S	S		R	R	R		R	R	R	1	1	1	1	0	1	1	1	1	8	MDR	XDR	-			Rt.hindlimb		이상원 교수님 연구	이상원 교수님 연구
gram(+)	Staphylococcus pseudintermedius	R	R	R	R			I	S	R	R	R	R	R		R	R	R		R	I	R	1	1	0	1	1	1	1	1	1	8	MDR	XDR	-			왼 사타구니		이상원 교수님 연구	NA
gram(+)	Staphylococcus pseudintermedius	R	R	R	R			R	S	R	R	R	R	R		R	R	R		R	I	R	1	1	1	1	1	1	1	1	1	9	MDR	XDR	PDR	Skin/ mucosa		배		이상원 교수님 연구	NA
gram(+)	Staphylococcus pseudintermedius	S	S	S	S			R	S	R	R	R	S	S		S	S	R		R	I	R	0	0	1	1	0	0	1	1	1	5	MDR	-	-			왼 뒷발		이상원 교수님 연구	이상원 교수님 연구
gram(+)	Staphylococcus pseudintermedius	R	R	R	R			I	S	R	R	R	R	R		R	R	R		R	I	R	1	1	0	1	1	1	1	1	1	8	MDR	XDR	-			회음부		이상원 교수님 연구	NA
gram(+)	Staphylococcus pseudintermedius	R	R	R	R			R	S	R	R	I	S	S		R	R	R		R	R	S	1	1	1	1	0	1	1	1	0	7	MDR	XDR	-			오른 지간		이상원 교수님 연구	이상원 교수님 연구
gram(+)	Staphylococcus pseudintermedius	R	R	R	R			R	S	R	R	R	R	R		R	R	R		R	R	R	1	1	1	1	1	1	1	1	1	9	MDR	XDR	PDR	Skin/ mucosa		보호자 1		이상원 교수님 연구	NA
gram(+)	Staphylococcus pseudintermedius	S	S	S	S			S	S	R	R	I	S	S		I	S	R		R	I	R	0	0	0	1	0	0	1	1	1	4	MDR	-	-			왼 앞발		이상원 교수님 연구	NA
gram(+)	Staphylococcus pseudintermedius	S	S	S	S			R	S	R	R	R	S	S		S	S	R		R	I	R	0	0	1	1	0	0	1	1	1	5	MDR	-	-			오른 귀		이상원 교수님 연구	이상원 교수님 연구
gram(+)	Staphylococcus pseudintermedius	R	R	R	R			R	S	S	I	S	S	S		R	R	S		R	R	S	1	1	1	0	0	1	0	1	0	5	MDR	-	-			피부 (등쪽 1)		피부염	NA
gram(+)	Staphylococcus pseudintermedius	R	R	R	R			R	S	S	I	S	S	S		R	R	S		R	R	S	1	1	1	0	0	1	0	1	0	5	MDR	-	-			피부 (등쪽 2)		피부염	NA
gram(+)	Staphylococcus pseudintermedius	R	R	R	R			R	S	R	R	R	R	R		R	R	R		R	R	R	1	1	1	1	1	1	1	1	1	9	MDR	XDR	PDR	Skin/ mucosa		회음부		소양감, 태선화	NA
gram(+)	Staphylococcus pseudintermedius	R	R	R	R			R	S	S	S	S	S	I		R	R	S		R	R	R	1	1	1	0	0	1	0	1	1	6	MDR	-	-			왼쪽귀		외이염	NA
gram(+)	Staphylococcus pseudintermedius	R	R	R	R			R	S	R	R	I	R	R		R	R	R		R	R	R	1	1	1	1	1	1	1	1	1	9	MDR	XDR	PDR	Skin/ mucosa		왼 앞 지간		이상원 교수님 연구	NA
gram(+)	Staphylococcus pseudintermedius	S	S	S	S			R	S	R	R	S	S	S		S	S	R		R	R	S	0	0	1	1	0	0	1	1	0	4	MDR	-	-			오른 앞발		이상원 교수님 연구	NA
gram(+)	Staphylococcus pseudintermedius	S	S	S	S			R	S	R	R	R	S	S		S	S	R		R	I	R	0	0	1	1	0	0	1	1	1	5	MDR	-	-			목		이상원 교수님 연구	이상원 교수님 연구
gram(+)	Staphylococcus pseudintermedius	S	S	S	S			S	S	S	I	S	S	S		R	S	S		R	R	S	0	0	0	0	0	1	0	1	0	2	-	-	-			오른 귀		이상원 교수님 연구	NA
gram(+)	Staphylococcus pseudintermedius	R	R	R	R			R	S	R	R	R	R	R		R	R	R		R	R	R	1	1	1	1	1	1	1	1	1	9	MDR	XDR	PDR	Skin/ mucosa		배		소양감, 태선화	앞 서 올린 '회음부 샘플'과 '배 샘플' 수송 배지 뚜껑에 표시 해두었습니다. (연구샘플 x→의뢰 샘플)
gram(+)	Staphylococcus pseudintermedius	R	R	R	R			R	S	R	R	I	R	R		R	R	R		R	R	R	1	1	1	1	1	1	1	1	1	9	MDR	XDR	PDR	Skin/ mucosa		외음부		이상원 교수님 연구	NA
gram(+)	Staphylococcus pseudintermedius	S	S	S	S			R	S	R	R	S	S	S		I	S	R		R	R	S	0	0	1	1	0	0	1	1	0	4	MDR	-	-			좌측 눈		이상원 교수님 연구	NA
gram(+)	Staphylococcus pseudintermedius	S	S	S	S			R	S	R	R	S	S	S		I	S	R		R	R	S	0	0	1	1	0	0	1	1	0	4	MDR	-	-			우측 눈		이상원 교수님 연구	NA
gram(+)	Staphylococcus pseudintermedius	S	S	S	S			R	R	R	R	R	R	S		I	S	R		S	S	R	0	0	1	1	1	0	1	0	1	5	MDR	-	-			왼쪽 눈 결막 swab	Eye and conjunctiva	os) lagophtalmos	NA
gram(+)	Staphylococcus pseudintermedius	R	R	R	R			R	S	R	R	R	R	R		R	R	R		R	R	R	1	1	1	1	1	1	1	1	1	9	MDR	XDR	PDR	Eye and conjunctiva		오른쪽 눈 결막	Eye and conjunctiva	결막부종	NA
gram(+)	Staphylococcus pseudintermedius	R	R	R	R			R	S	R	R	R	S	S		R	R	R		S	S	R	1	1	1	1	0	1	1	0	1	7	MDR	XDR	-			Rt.flank region fistula	Gastrointestinal tract	우측 옆구리 부근에 지속적인 농	NA
gram(+)	Staphylococcus pseudintermedius	S	S	S	S			R	R	S	S	S	S	S		R	S	S		R	R	R	0	0	1	0	0	1	0	1	1	4	MDR	-	-			털,피부 각질	Skin	피부, papule, erythema, epidermal collarette	NA
gram(+)	Staphylococcus pseudintermedius	R	R	R	R			R	R	R	R	S	S	S		R	R	R		S	S	R	1	1	1	1	0	1	1	0	1	7	MDR	XDR	-			Rt. Flank fistula	Gastrointestinal tract	Recurrent fistula	맑은 삼출물
gram(+)	Staphylococcus pseudintermedius	S	S	S	S			R	S	R	R	R	S	S		R	S	I		R	R	S	0	0	1	1	0	1	0	1	0	4	MDR	-	-			오른쪽 눈 각 결막 swab	Eye and conjunctiva	각막궤양	NA
gram(+)	Staphylococcus pseudintermedius	R	R	R	R			R	S	S	S	S	S	S		R	R	S		R	R	R	1	1	1	0	0	1	0	1	1	6	MDR	-	-			Rt. Lt. ear canal swab	Auditory channel	만성외이염, brown greasy wax, 소양감, 발적	오른쪽, 왼쪽 각각 검체 1개씩 있음
gram(+)	Staphylococcus pseudintermedius	R	R	R	R			R	R	R	R	I	R	S		R	R	R		R	R	R	1	1	1	1	1	1	1	1	1	9	MDR	XDR	PDR	Urogenital tract		UB catheter	Urogenital tract	Cystitis, 빈뇨	Urinary bladder mass (Trigone)
gram(+)	Staphylococcus pseudintermedius	R	R	R	R			R	S	I	I	S	R	R		R	R	S		R	R	S	1	1	1	0	1	1	0	1	0	6	MDR	-	-			Rt. Lt. ear canal swab	Auditory channel	만성외이염, brown greasy wax, 소양감, 발적	오른쪽, 왼쪽 각각 검체 1개씩 있음
gram(+)	Staphylococcus pseudintermedius	S	S	S	S			I	S	R	R	R	S	S		I	S	R		R	R	R	0	0	0	1	0	0	1	1	1	4	MDR	-	-			피부	Skin	papules, pustules on dorsum	Brain tumor, Atopic dermatitis
gram(+)	Staphylococcus pseudintermedius	R	R	R	R			R	S	R	R	R	R	R		R	R	R		R	R	R	1	1	1	1	1	1	1	1	1	9	MDR	XDR	PDR	Auditory channel		좌측 내이 mass 안 쪽	Auditory channel	좌측 귀의 지속적인 혈농성/혈장액성 삼출물 및 종괴	NA
gram(+)	Staphylococcus pseudintermedius	R	R	R	R			R	S	R	R	R	R	R		R	R	R		R	R	R	1	1	1	1	1	1	1	1	1	9	MDR	XDR	PDR	Auditory channel		좌측 내이 안 쪽 mass와 유착된 부분의 조직	Auditory channel	좌측 귀의 지속적인 혈농성/혈장액석 삼출물 및 종괴	NA
gram(+)	Staphylococcus pseudintermedius	R	R	R	R			R	S	R	R	R	R	R		R	R	R		R	R	R	1	1	1	1	1	1	1	1	1	9	MDR	XDR	PDR	Auditory channel		좌측 내이 가장 안 쪽	Auditory channel	좌측 귀의 지속적인 혈농성/혈장액성 삼출물 및 종괴	NA
gram(+)	Staphylococcus pseudintermedius	R	R	R	R			S	S	S	S	S	R	R		R	R	S		S	S	S	1	1	0	0	1	1	0	0	0	4	MDR	-	-			왼쪽 이도, Swab	Auditory channel	소양감	NA
gram(+)	Staphylococcus pseudintermedius	R	R	R	R			R	S	R	R	R	R	R		R	R	S		R	R	R	1	1	1	1	1	1	0	1	1	8	MDR	XDR	-			질	Urogenital tract	출혈	NA
gram(+)	Staphylococcus pseudintermedius	S	S	S	S			S	S	R	R	R	R	R		I	S	I		R	R	R	0	0	0	1	1	0	0	1	1	4	MDR	-	-			방광 (카테터 통해서)	Urogenital tract	방광염	NA
gram(+)	Staphylococcus pseudintermedius	R	R	R	R			S	S	R	R	R	I	I		R	R	R		R	R	R	1	1	0	1	0	1	1	1	1	7	MDR	XDR	-			오른쪽 무릎관절 외측부 술부	Other sites	술부하단에서 농 발생	NA
gram(+)	Staphylococcus pseudintermedius	R	R	R	R			I	S	R	R	R	R	R		R	R	S		R	R	R	1	1	0	1	1	1	0	1	1	7	MDR	XDR	-			Cornea, Conjunctiva (OS)	Eye and conjunctiva	Cornea ulcer	NA
gram(+)	Staphylococcus pseudintermedius	R	R	R	R			I	S	R	R	R	I	I		R	R	R		R	R	R	1	1	0	1	0	1	1	1	1	7	MDR	XDR	-			오른쪽 무릎 가쪽 절개부위 피하	Other sites	피하농 발생	NA
gram(+)	Staphylococcus pseudintermedius	S	S	S	S			R	S	R	R	R	S	S		I	S	S		R	R	R	0	0	1	1	0	0	0	1	1	4	MDR	-	-			urinary bladder	Urogenital tract	혈뇨	NA
gram(+)	Staphylococcus pseudintermedius	R	R	R	R			S	S	R	R	R	I	I		R	R	R		R	R	R	1	1	0	1	0	1	1	1	1	7	MDR	XDR	-			오른쪽 다리 술부 fistula	Other sites	피하농의심	NA
gram(+)	Staphylococcus pseudintermedius	R	R	R	R			R	S	R	R	R	S	S		R	R	R		R	R	R	1	1	1	1	0	1	1	1	1	8	MDR	XDR	-			오른쪽 눈곱	Eye and conjunctiva	우안 각막궤양	NA
gram(+)	Staphylococcus pseudintermedius	S	S	S	S			R	S	R	R	R	S	I		I	S	R		R	R	R	0	0	1	1	0	0	1	1	1	5	MDR	-	-			Rt. thigh	Skin	skin nodule	NA
gram(+)	Staphylococcus pseudintermedius	R	R	R	R			R	S	R	R	R	R	R		R	R	S		R	R	R	1	1	1	1	1	1	0	1	1	8	MDR	XDR	-			OS) cornea	Eye and conjunctiva	OS) cornea ulcer	NA
gram(+)	Staphylococcus pseudintermedius	S	S	S	S			R	S	R	R	R	S	I		I	S	I		R	R	R	0	0	1	1	0	0	0	1	1	4	MDR	-	-			방광주변 (복수)	Urogenital tract	AKI (구토)	uroabdomen
gram(+)	Staphylococcus pseudintermedius	S	S	S	S			R	S	R	R	R	S	I		R	S	I		R	R	R	0	0	1	1	0	1	0	1	1	5	MDR	-	-			방광	Urogenital tract	AKI	NA
gram(+)	Staphylococcus pseudintermedius	R	R	R	R			R	S	R	R	R	S	S		R	R	R		R	R	R	1	1	1	1	0	1	1	1	1	8	MDR	XDR	-			오른쪽 귀	Auditory channel	소양감, 농성 삼출물	음식 알러지, 복부종양
gram(+)	Staphylococcus pseudintermedius	R	R	R	R			R	S	S	S	S	S	S		R	R	S		R	R	R	1	1	1	0	0	1	0	1	1	6	MDR	-	-			왼쪽 귀	Auditory channel	소양감, 농성삼출물	음식 알러지. 복부 종양
gram(+)	Staphylococcus pseudintermedius	S	S	S	S			I	S	R	R	R	S	I		I	S	R		R	R	R	0	0	0	1	0	0	1	1	1	4	MDR	-	-			Rt. hindlimb tarsal joint region	Other sites	Edema	NA
gram(+)	Staphylococcus pseudintermedius	S	S	S	S			I	S	R	R	R	S	S		I	S	R		R	R	R	0	0	0	1	0	0	1	1	1	4	MDR	-	-			Tarsal joint region soft tissue	Other sites	Foreign body	NA
gram(+)	Staphylococcus pseudintermedius	R	R	R	R			I	S	R	R	R	R	R		R	R	S		R	R	R	1	1	0	1	1	1	0	1	1	7	MDR	XDR	-			오른쪽 외이도	Auditory channel	외이염, 부종, 발적	NA
gram(+)	Staphylococcus pseudintermedius	R	R	R	R			I	S	R	R	R	R	R		R	R	R		R	R	R	1	1	0	1	1	1	1	1	1	8	MDR	XDR	-			OD)cornea	Eye and conjunctiva	melting ulcer	NA
gram(+)	Staphylococcus pseudintermedius	S	S	I	I			I	S	R	R	R	R	R		I	S	I		S	S	R	0	0	0	1	1	0	0	0	1	3	MDR	-	-			방광 내 소변	Urogenital tract	요로결석으로 인한 배뇨곤란	현미경 검사에서 구균 과다
gram(+)	Staphylococcus schleiferi	R	S	R	R	R	R	R	S	R	R	R	R	R	R	R	R	R	R	R	S	R	1	1	1	1	1	1	1	1	1	9	MDR	XDR	PDR	Urogenital tract		뇨천자	Urogenital tract	Pancreatitis, Enterogastritis	NA
gram(+)	Staphylococcus schleiferi	R	S	R	R	R	R	H	S	R	R	R	R	R	R	H	S	R	R	R	S	R	1	1	1	1	1	1	1	1	1	9	MDR	XDR	PDR	Eye and conjunctiva		양안 눈곱 (Lt, Rt)	Eye and conjunctiva	blepharitis	NA
gram(+)	Staphylococcus schleiferi	R	S	R	R	R	R	H	H	H	H	H	R	R	R	R	H	H	H	H	H	R	1	1	1	1	1	1	1	1	1	9	MDR	XDR	PDR	Auditory channel		양측 귀	Auditory channel	중이염	양측 따로 배양 부탁드릴게요!
gram(+)	Staphylococcus schleiferi	S	S	S	R	R	R	S	S	S	R	S	S	S	S	R	S	S	S	S	S	R	0	1	0	1	0	1	0	0	1	4	MDR	-	-			ear	Auditory channel	소양감	NA
gram(+)	Staphylococcus schleiferi	R	S	R	R	R	R	R	S	H	H	H	I	I	I	R	S	H	H	H	H	H	1	1	1	1	0	1	1	1	1	8	MDR	XDR	-			피부	Skin	소양감	NA
gram(+)	Staphylococcus schleiferi	R	S	R	R	R	R	S	S	S	S	S	R	R	R	R	S	S	R	S	S	S	1	1	0	0	1	1	1	0	0	5	MDR	-	-			Rt.ear cannel	Auditory channel	없음	NA
gram(+)	Staphylococcus schleiferi	S	S	S	S			S	S	S	S	S	S	S		S	S	S		S	S	S	0	0	0	0	0	0	0	0	0	0	-	-	-			왼 귀		이상원 교수님 연구	NA
gram(+)	Staphylococcus schleiferi	S	S	S	S			S	S	S	S	S	S	S		S	S	S		S	S	S	0	0	0	0	0	0	0	0	0	0	-	-	-			왼 앞지간		이상원 교수님 연구	NA
gram(+)	Staphylococcus schleiferi	R	R	R	R			S	S	S	S	S	R	R		R	R	S		R	R	S	1	1	0	0	1	1	0	1	0	5	MDR	-	-			femur caudo distal		bone lysis, implant-associated	NA
gram(+)	Staphylococcus schleiferi	R	R	R	R			S	S	S	S	S	R	R		R	R	S		R	R	S	1	1	0	0	1	1	0	1	0	5	MDR	-	-			tibia tuberosity		bone lysis, implant-associated	NA
gram(+)	Staphylococcus schleiferi	S	S	S	S			S	S	S	S	S	S	S		S	S	S		S	S	S	0	0	0	0	0	0	0	0	0	0	-	-	-			오른 뒷 지간		이상원 교수님 연구	NA
gram(+)	Staphylococcus schleiferi	S	S	S	S			S	S	S	S	S	S	S		S	S	S		S	S	S	0	0	0	0	0	0	0	0	0	0	-	-	-			오른 사타구니		이상원 교수님 연구	NA
gram(+)	Staphylococcus schleiferi	R	R	R	R			S	S	S	S	S	R	R		R	R	S		S	S	S	1	1	0	0	1	1	0	0	0	4	MDR	-	-			오른쪽 엉덩이		피부염, 쿠싱	NA
gram(+)	Staphylococcus schleiferi	R	R	R	R			S	S	S	S	S	R	R		R	R	S		S	S	S	1	1	0	0	1	1	0	0	0	4	MDR	-	-			왼쪽 눈 각막 궤양 부위		각막궤양	NA
gram(+)	Staphylococcus schleiferi	S	S	S	S			S	S	S	S	S	S	S		S	S	S		S	S	S	0	0	0	0	0	0	0	0	0	0	-	-	-			오른 귀		이상원 교수님 연구	NA
gram(+)	Staphylococcus schleiferi	S	S	S	S			S	S	S	S	S	S	S		S	S	S		S	S	S	0	0	0	0	0	0	0	0	0	0	-	-	-			왼 뒷 지간		이상원 교수님 연구	NA
gram(+)	Staphylococcus schleiferi	R	R	R	R			S	S	S	S	S	I	I		R	R	S		S	S	S	1	1	0	0	0	1	0	0	0	3	MDR	-	-			왼쪽 엉덩이		피부염, 쿠싱	NA
gram(+)	Staphylococcus schleiferi	S	S	S	S			S	S	S	I	S	S	S		S	S	S		S	S	S	0	0	0	0	0	0	0	0	0	0	-	-	-			왼 사타구니		이상원 교수님 연구	NA
gram(+)	Staphylococcus schleiferi	S	S	S	S			S	S	S	I	S	S	S		S	S	S		S	S	S	0	0	0	0	0	0	0	0	0	0	-	-	-			오른 앞 지간		이상원 교수님 연구	NA
gram(+)	Staphylococcus schleiferi	R	R	R	R			S	S	S	S	S	R	R		R	R	S		S	S	S	1	1	0	0	1	1	0	0	0	4	MDR	-	-			오른 앞 지간		이상원 교수님 연구	NA
gram(+)	Staphylococcus schleiferi	S	S	S	S			S	S	I	I	S	S	I		S	S	S		S	S	S	0	0	0	0	0	0	0	0	0	0	-	-	-			왼쪽 뒷발	Skin	crust	2019.04.24 배양검사 시 Staphylococcus pseudintermedius, Streptococcus canis 검출
gram(+)	Staphylococcus schleiferi	R	R	R	R			I	S	S	S	S	R	I		R	R	S		S	S	S	1	1	0	0	1	1	0	0	0	4	MDR	-	-			이도 내 swab	Auditory channel	이도 내 부종	NA
gram(+)	Staphylococcus schleiferi	S	S	S	S			S	S	S	S	S	R	I		S	S	S		S	S	S	0	0	0	0	1	0	0	0	0	1	-	-	-			이도 내 swab	Auditory channel	이도 내 부종	NA
gram(+)	Staphylococcus schleiferi	R	R	R	R			S	S	S	S	S	I	R		R	R	S		S	S	S	1	1	0	0	1	1	0	0	0	4	MDR	-	-			Rt. inguinal region	Skin	우측 서혜부 fistula 형성	NA
gram(+)	Staphylococcus schleiferi	R	R	R	R			R	S	S	S	S	R	R		R	R	S		S	S	S	1	1	1	0	1	1	0	0	0	5	MDR	-	-			왼쪽 외이도	Auditory channel	외이염, 부종, 발적	NA
gram(+)	Staphylococcus schleiferi	R	R	R	R			R	R	S	S	S	R	I		R	R	S		S	S	S	1	1	1	0	1	1	0	0	0	5	MDR	-	-			오른쪽 귀	Auditory channel	만성 외이염	NA
gram(+)	Staphylococcus schleiferi	R	R	R	R			I	S	S	S	S	R	I		R	R	S		S	S	S	1	1	0	0	1	1	0	0	0	4	MDR	-	-			왼쪽 귀	Auditory channel	만성 외이염	NA
gram(+)	Streptococcus anginosus	S	S	S	S			S	R	S	S	S	S	I		S	S	S		S	R	S	0	0	1	0	0	0	0	1	0	2	-	-	-			oral/ 왼쪽 눈 상악 마지막 어금니 뒤 잇몸 절개 후 농 swab	Eye and conjunctiva	os) lagophtalmos	NA
gram(+)	Streptococcus canis	S	S	S	S	H	H	H	R	S	H	H	H	H	H	S	S	H	H	R	H	H	0	1	1	1	1	0	1	1	1	7	MDR	XDR	-			urine	Urogenital tract	척추디스크 감염	NA
gram(+)	Streptococcus canis	H	H	H	H	S	H	H	R	H	H	H	H	H	H	H	S	H	H	R	R	H	1	1	1	1	1	1	1	1	1	9	MDR	XDR	PDR	Other sites	nasal discharge	비강 분비물	Respiratory tract	비강 분비물	NA
gram(+)	Streptococcus canis	S	S	S	S	S	S	R	H	R	R	R	R	R	R	S	S	R	R	R	R	S	0	0	1	1	1	0	1	1	0	5	MDR	-	-			Lt. 뒷발 피부	Skin	발적, 각질. scalos	NA
gram(+)	Streptococcus canis	S	S	S	S			R	R	S	I	S	S	I		S	S	I		R	R	S	0	0	1	0	0	0	0	1	0	2	-	-	-			2.오른쪽귀		외이염	NA
gram(+)	Streptococcus canis	S	S	S	S			R	R	R	R	R	S	I		S	S	R		R	R	S	0	0	1	1	0	0	1	1	0	4	MDR	-	-			방광천자		만성신부전	NA
gram(+)	Streptococcus dysgalactiae	S	S	S	S			S	R	R	R	R	S	S		S	S	R		R	R	S	0	0	1	1	0	0	1	1	0	4	MDR	-	-			OS	Other sites	swelling, erythema, redness purulent discharge	NA
gram(+)	Streptococcus equinus	S	S	S	S			S	R	R	R	R	I	R		R	S	R		S	R	R	0	0	1	1	1	1	1	1	1	7	MDR	XDR	-			방광 천자		비뇨기계 결석	NA
gram(+)	Streptococcus minor	S	S	S	S	S	S	R	R	H	R	R	R	S	R	S	S	R	R	H	S	S	0	0	1	1	1	0	1	1	0	5	MDR	-	-			Lt. upper PM4	Other sites	conjunctivitis, blepharitis	NA
gram(+)	Streptococcus minor	S	S	S	S	R	R	R	R	R	H	H	R	R	R	S	S	R	R	R	S	S	0	1	1	1	1	0	1	1	0	6	MDR	-	-			Lt.maxilla, PM4 periapical abcess	Other sites	Tooth instability	NA
gram(+)	Streptococcus minor	S	S	S	S			R	R	R	R	R	S	I		R	S	R		I	R	I	0	0	1	1	0	1	1	1	0	5	MDR	-	-			잇몸에서 스며나오는 고름		콧등 부종 (mass 크기 6*4*4)	주증은 콧등 부종이고 최근 2달동안 mass 점점 커지고 잇몸쪽으로도 고름이 나온다고 함
gram(+)	Streptococcus minor	S	S	S	S			I	R	S	R	R	S	I		S	S	R		R	R	S	0	0	1	1	0	0	1	1	0	4	MDR	-	-			콧물		기침, 재채기	NA
gram(+)	Streptococcus minor	I	I	R	R			R	R	I	R	R	R	R		R	R	R		I	R	R	0	1	1	1	1	1	1	1	1	8	MDR	XDR	-			Lt. maxilla canine		mandible fistula	발치 후, periochontal pocketam 채취
gram(+)	Streptococcus pyogenes	S	S	S	S			R	R	S	S	S	S	S		S	S	I		S	I	S	0	0	1	0	0	0	0	0	0	1	-	-	-			생식기		질염	NA
gram(+)	Streptococcus sp.	S	S	S	S	S	S	S	S	S	S	S	S	S	S	S	S	R	R	S	S	S	0	0	0	0	0	0	1	0	0	1	-	-	-			Lt. nose cavity	Respiratory tract	conjunctivitis, blepharitis	NA

## Sheet: AST(G+)
	Antibiotic susceptibility test	CL	KZ	CPD	CTX	CAZ	CFM	CN	AK	E	SP	AZM	OFX	ENR	CIP	AMP	AMC	DA	MY	TE	DO	SXT
gram(+)	Actinomyces canis	S	I	H	S	H	H	H	H	H	H	S	H	H	H	H	S	H	S	H	H	H
gram(+)	Actinomyces canis	S	S	R	S	R	R	S	R	S	S	S	S	S	S	S	S	S	R	S	S	R
gram(+)	Bacillus cereus	R	R	R	R			S	S	S	I	S	S	S		R	R	I		I	I	S
gram(+)	Bacillus infantis	S	S	S	I			S	S	I	S	I	S	S		S	S	R		S	S	S
gram(+)	Bacillus simplex	R	R	S	R	R	R	I	S	R	R	R	R	R	R	H	R	R	R	R	S	R
gram(+)	Corynebacterium amycolatum	I	S	R	R	R	R	S	S	S	S	S	R	I	R	I	S	S	S	S	S	R
gram(+)	Corynebacterium amycolatum	S	S	S	S			I	S	I	R	I	R	I		S	S	R		S	S	S
gram(+)	Corynebacterium amycolatum	S	S	S	S			I	S	R	R	R	R	R		S	S	R		R	I	S
gram(+)	Corynebacterium auriscanis	H	H	R	R	R	R	H	H	H	H	H	H	H	H	H	H	H	H	H	S	R
gram(+)	Corynebacterium auriscanis	H	S	S	H	H	R	R	S	R	R	R	R	R	R	S	S	R	R	R	H	R
gram(+)	Corynebacterium auriscanis	R	R	R	R	R	R	R	H	R	H	R	H	R	H	R	H	I	H	R	H	R
gram(+)	Corynebacterium auriscanis	S	S	S	S	R	H	S	S	S	S	S	R	S	R	S	S	S	R	S	S	R
gram(+)	Corynebacterium auriscanis	R	R	R	R	R	R	S	S	S	S	S	R	R	R	R	R	S	R	S	S	R
gram(+)	Corynebacterium auriscanis	R	R	R	R			R	S	I	R	R	R	R		R	R	R		S	S	S
gram(+)	Corynebacterium auriscanis	R	R	R	R			R	S	I	R	R	R	R		R	R	R		S	S	I
gram(+)	Corynebacterium auriscanis	R	R	R	R			S	S	S	S	S	R	R		R	R	S		S	S	S
gram(+)	Corynebacterium auriscanis	R	S	R	R			R	S	S	S	S	I	S		R	R	S		S	S	S
gram(+)	Corynebacterium auriscanis	R	R	R	R			R	S	S	S	S	I	S		R	R	S		S	S	S
gram(+)	Corynebacterium auriscanis	R	R	R	R			I	S	R	R	R	R	R		R	R	R		S	S	R
gram(+)	Corynebacterium auriscanis	R	R	R	R			R	S	S	S	S	R	R		R	R	S		S	S	R
gram(+)	Corynebacterium auriscanis	R	R	R	R			R	S	S	S	S	R	R		R	R	S		S	S	S
gram(+)	Corynebacterium auriscanis	R	R	R	R			R	S	S	S	S	R	R		R	R	S		S	S	S
gram(+)	Corynebacterium canis	S	S	S	R	R	R	S	S	R	R	R	S	S	S	R	S	R	S	S	S	H
gram(+)	Corynebacterium urealyticum	R	R	R	S			S	S	R	R	R	R	R		S	S	R		R	S	R
gram(+)	Enterococcus avium	R	R	R	R			R	R	S	S	S	I	I		S	S	R		R	I	R
gram(+)	Enterococcus faecalis	R	R	R	R	R	R	H	R	R	R	R	S	S	S	H	H	R	R	I	S	R
gram(+)	Enterococcus faecalis	R	H	R	R	R	R	R	R	R	R	R	H	H	H	R	R	R	R	R	H	R
gram(+)	Enterococcus faecalis	R	R	R	R	R	R	R	R	H	R	H	R	R	R	R	R	R	R	I	S	R
gram(+)	Enterococcus faecalis	R	R	R	R	R	R	R	R	R	R	R	R	R	R	R	R	R	R	R	R	R
gram(+)	Enterococcus faecalis	R	R	R	R	R	R	R	R	R	R	R	R	R	I	S	R	R	R	R	I	I
gram(+)	Enterococcus faecalis	R	R	R	R	R	R	H	R	R	R	H	R	H	R	R	R	R	R	R	R	R
gram(+)	Enterococcus faecalis	R	R	R	R	R	R	R	R	R	R	R	H	H	H	R	R	R	R	H	R	R
gram(+)	Enterococcus faecalis	R	R	R	R	R	R	R	R	R	R	R	R	H	R	R	R	R	R	H	R	R
gram(+)	Enterococcus faecalis	S	S	S	S	S	S	S	S	R	R	R	S	S	S	S	S	R	R	R	R	S
gram(+)	Enterococcus faecalis	R	R	R	R	R	R	R	R	R	R	R	R	R	R	S	S	R	R	R	R	H
gram(+)	Enterococcus faecalis	R	R	R	R			R	R	S	I	I	I	I		S	S	R		S	S	R
gram(+)	Enterococcus faecalis	R	R	R	R			R	R	R	R	R	I	I		S	S	R		R	I	R
gram(+)	Enterococcus faecalis	R	R	R	R			R	S	S	R	S	S	NA		NA	NA	NA		NA	NA	NA
gram(+)	Enterococcus faecalis	R	R	R	R			R	R	R	R	R	R	R		S	S	R		R	R	R
gram(+)	Enterococcus faecalis	R	R	R	R			R	R	S	I	I	I	I		S	S	R		R	S	R
gram(+)	Enterococcus faecalis	R	R	R	R			R	R	I	I	I	S	I		S	S	R		S	S	R
gram(+)	Enterococcus faecalis	R	R	R	R			R	R	R	R	R	S	S		S	S	R		R	R	R
gram(+)	Enterococcus faecalis	R	R	R	R			R	R	I	I	I	I	I		S	S	R		I	S	R
gram(+)	Enterococcus faecalis	R	R	R	R			R	R	I	I	I	R	I		S	S	R		R	R	R
gram(+)	Enterococcus faecalis	R	R	R	R			R	R	I	I	I	R	I		S	S	R		R	R	R
gram(+)	Enterococcus faecalis	R	R	R	R			R	R	I	I	I	R	I		S	S	R		R	R	R
gram(+)	Enterococcus faecalis	R	R	R	R			R	R	R	R	R	S	I		S	S	R		R	R	R
gram(+)	Enterococcus faecalis	R	R	R	R			R	R	S	S	S	I	I		S	S	R		S	S	R
gram(+)	Enterococcus faecalis	R	R	R	R			R	R	S	S	S	S	I		S	S	R		R	R	R
gram(+)	Enterococcus faecalis	R	R	R	R			R	R	R	R	R	I	S		S	S	R		R	R	R
gram(+)	Enterococcus faecalis	R	R	R	R			R	R	S	S	I	S	S		S	S	R		R	S	R
gram(+)	Enterococcus faecium	R	R	R	R	R	R	R	R	R	R	R	R	R	R	R	R	R	R	R	R	R
gram(+)	Enterococcus faecium	R	R	R	R	R	R	R	R	R	R	R	R	R	R	R	R	R	R	R	I	R
gram(+)	Enterococcus faecium	R	R	R	R	R	R	R	R	R	R	R	R	R	R	R	R	R	R	R	I	H
gram(+)	Enterococcus faecium	R	R	R	R	R	R	S	I	R	R	R	R	R	R	R	R	R	R	R	R	R
gram(+)	Enterococcus faecium	R	R	R	R	R	R	R	R	R	R	R	R	R	R	R	R	R	R	R	H	R
gram(+)	Enterococcus faecium	R	I	R	R	R	R	R	R	R	R	R	I	I	I	S	S	R	R	R	R	R
gram(+)	Enterococcus faecium	R	R	R	R			R	R	I	S	R	R	R		R	R	R		R	R	R
gram(+)	Enterococcus faecium	R	R	R	R			R	R	I	I	I	R	R		S	S	R		S	S	R
gram(+)	Enterococcus faecium	R	R	R	R			R	R	R	R	R	R	R		R	R	R		R	I	R
gram(+)	Enterococcus faecium	R	R	R	R			R	R	R	R	R	I	R		R	R	R		S	S	R
gram(+)	Enterococcus faecium	R	R	R	R			R	R	R	R	R	I	I		R	R	R		S	S	R
gram(+)	Enterococcus gallinarum	R	R	R	R			R	R	R	R	R	R	R		S	S	R		R	R	R
gram(+)	Enterococcus gallinarum	R	R	R	R			R	R	R	R	R	R	R		S	S	R		R	S	R
gram(+)	Enterococcus gallinarum	R	R	R	R			R	R	R	R	R	R	R		S	S	R		R	I	R
gram(+)	Enterococcus gallinarum	R	R	R	R			R	R	S	S	S	S	S		S	S	R		S	S	R
gram(+)	Leifsonia lichenia	S	S	S	R	R	R	H	H	R	R	R	R	S	R	R	S	R	R	S	S	R
gram(+)	Micrococcus luteus	R	R	R	R	R	R	R	R	S	R	S	R	R	R	S	S	S	S	R	S	R
gram(+)	Micrococcus luteus	S	S	S	S			S	S	S	S	S	S	S		S	S	S		S	S	S
gram(+)	Micrococcus yunnanensis	S	S	S	S			S	S	S	S	S	S	S		S	S	S		S	S	S
gram(+)	Paenibacillus glucanolyticus	R	R	S	S			S	S	R	R	R	S	S		I	S	R		R	I	S
gram(+)	Rothia mucilaginosa	S	S	R	R	R	R	S	S	R	S	S	S	S	R	S	S	H	H	S	S	R
gram(+)	Rothia mucilaginosa	S	S	R	R			R	S	I	S	S	R	R		S	S	R		I	S	S
gram(+)	Rothia nasimurium	H	H	H	H	R	R	H	H	H	R	H	H	H	H	H	H	R	R	H	H	H
gram(+)	Staphylococcus aureus	S	S	S	S			S	S	S	I	S	S	S		I	S	S		S	S	S
gram(+)	Staphylococcus aureus	S	S	S	S			S	S	S	I	S	S	S		R	S	S		S	S	S
gram(+)	Staphylococcus aureus	R	R	R	R			S	S	S	I	S	S	S		R	R	S		S	S	S
gram(+)	Staphylococcus aureus	S	S	S	S			S	S	R	I	S	S	S		R	S	S		S	S	S
gram(+)	Staphylococcus aureus	S	S	S	S			S	S	I	I	S	S	S		R	S	S		S	S	S
gram(+)	Staphylococcus aureus	S	S	S	S			S	S	S	I	S	S	S		R	S	S		S	S	S
gram(+)	Staphylococcus aureus	S	S	I	I			S	S	S	I	S	S	S		R	S	S		S	S	S
gram(+)	Staphylococcus aureus	S	S	S	S			S	S	S	I	S	S	S		R	S	S		S	S	S
gram(+)	Staphylococcus aureus	S	S	S	S			S	S	R	I	R	S	S		R	S	S		S	S	S
gram(+)	Staphylococcus aureus	S	S	S	I			S	S	S	I	S	S	S		R	S	S		S	S	S
gram(+)	Staphylococcus aureus	S	S	S	S			S	S	R	I	S	S	S		R	S	S		S	S	S
gram(+)	Staphylococcus aureus	S	S	S	I			S	S	I	I	S	S	S		S	S	S		S	S	S
gram(+)	Staphylococcus caprae	R	S	R	R	R	R	I	R	I	R	S	H	H	H	R	R	I	I	R	S	R
gram(+)	Staphylococcus caprae	S	S	S	S			R	S	S	S	S	S	S		S	S	S		S	S	S
gram(+)	Staphylococcus caprae	R	R	R	R			S	S	S	S	S	R	R		R	R	S		S	S	S
gram(+)	Staphylococcus epidermidis	R	S	H	I	I	R	R	S	H	H	H	H	H	H	H	H	H	H	H	H	H
gram(+)	Staphylococcus epidermidis	H	H	R	S	H	R	R	H	R	H	H	S	S	S	R	H	H	H	H	H	R
gram(+)	Staphylococcus epidermidis	S	I	I	R	H	R	R	R	R	R	R	I	I	I	R	I	R	R	I	I	H
gram(+)	Staphylococcus haemolyticus	R	R	R	R			R	S	R	R	R	R	R		R	R	R		R	R	S
gram(+)	Staphylococcus hominis	S	S	R	R	R	R	R	S	R	R	R	R	R	R	R	S	R	R	H	R	R
gram(+)	Staphylococcus hominis	S	S	S	S			S	S	S	S	S	S	S		S	S	S		S	S	S
gram(+)	Staphylococcus pseudintermedius	H	H	H	H	H	H	H	H	H	H	H	H	H	H	H	H	H	H	H	H	H
gram(+)	Staphylococcus pseudintermedius	H	S	H	H	H	R	H	H	R	R	R	H	H	H	R	R	R	R	R	R	H
gram(+)	Staphylococcus pseudintermedius	R	H	R	R	R	R	H	H	H	H	H	H	H	H	R	H	H	H	R	H	R
gram(+)	Staphylococcus pseudintermedius	H	H	H	S	H	R	H	H	R	R	R	H	H	H	H	H	R	R	R	R	R
gram(+)	Staphylococcus pseudintermedius	S	S	H	I	S	H	R	H	H	H	H	H	H	H	R	S	H	H	R	R	R
gram(+)	Staphylococcus pseudintermedius	R	S	R	R	I	R	R	S	H	H	H	R	R	R	R	S	H	H	H	H	H
gram(+)	Staphylococcus pseudintermedius	H	S	S	H	H	R	H	S	H	H	H	R	R	R	H	S	H	H	S	S	R
gram(+)	Staphylococcus pseudintermedius	H	S	S	H	H	R	R	S	R	R	R	R	R	R	S	S	R	R	R	H	R
gram(+)	Staphylococcus pseudintermedius	R	R	R	R	R	R	H	R	R	R	R	S	S	S	H	H	R	R	I	S	R
gram(+)	Staphylococcus pseudintermedius	S	S	R	I	S	R	R	S	R	R	R	R	R	R	R	S	R	R	R	R	R
gram(+)	Staphylococcus pseudintermedius	S	S	R	I	H	R	H	H	H	H	H	H	H	H	R	S	I	H	H	H	H
gram(+)	Staphylococcus pseudintermedius	R	S	R	R	R	R	R	S	H	H	H	I	I	I	R	S	H	H	H	H	H
gram(+)	Staphylococcus pseudintermedius	S	S	I	I	R	R	R	I	R	R	R	H	H	H	R	S	R	R	R	I	R
gram(+)	Staphylococcus pseudintermedius	R	I	H	H	H	R	H	H	R	R	R	H	H	H	R	I	R	R	R	I	R
gram(+)	Staphylococcus pseudintermedius	R	R	R	R	R	R	R	R	R	R	R	R	R	R	R	R	H	H	R	I	R
gram(+)	Staphylococcus pseudintermedius	R	R	R	R	R	R	R	R	R	R	R	R	R	R	R	R	R	R	R	R	H
gram(+)	Staphylococcus pseudintermedius	R	S	R	R	R	R	I	R	I	R	S	H	H	H	R	R	I	I	R	S	R
gram(+)	Staphylococcus pseudintermedius	R	R	R	R	R	R	R	R	R	R	H	H	H	H	R	R	H	H	R	H	R
gram(+)	Staphylococcus pseudintermedius	S	S	I	I	R	I	R	S	R	R	R	H	H	H	R	S	R	R	R	I	R
gram(+)	Staphylococcus pseudintermedius	R	R	R	R	R	R	R	I	R	R	R	R	R	R	R	R	R	R	R	R	R
gram(+)	Staphylococcus pseudintermedius	R	R	R	R	R	R	R	R	I	R	I	H	H	H	R	R	R	I	R	I	R
gram(+)	Staphylococcus pseudintermedius	H	R	R	R	R	R	R	S	S	R	S	S	S	S	H	R	S	R	R	S	R
gram(+)	Staphylococcus pseudintermedius	S	S	R	R	R	R	R	S	S	R	S	S	S	S	R	R	S	R	H	S	R
gram(+)	Staphylococcus pseudintermedius	S	S	R	R	R	H	H	S	R	R	S	R	H	R	R	S	S	R	R	R	R
gram(+)	Staphylococcus pseudintermedius	S	S	R	R	R	R	H	S	R	R	S	S	R	S	R	S	R	R	H	R	R
gram(+)	Staphylococcus pseudintermedius	R	R	R	R	H	R	R	S	R	R	R	R	R	R	H	S	R	R	R	S	R
gram(+)	Staphylococcus pseudintermedius	H	R	R	R	H	R	H	S	S	R	S	S	S	S	H	R	S	R	R	S	R
gram(+)	Staphylococcus pseudintermedius	S	S	R	R	R	R	H	S	R	R	R	R	R	R	R	R	R	R	R	S	R
gram(+)	Staphylococcus pseudintermedius	R	R	R	R	R	R	H	R	R	R	R	R	H	R	R	R	S	R	R	S	R
gram(+)	Staphylococcus pseudintermedius	S	S	S	S	S	R	R	R	R	R	R	S	S	S	R	S	R	R	H	R	R
gram(+)	Staphylococcus pseudintermedius	S	S	S	S	R	R	R	R	R	R	R	S	S	S	R	S	R	R	H	R	R
gram(+)	Staphylococcus pseudintermedius	S	S	S	S	S	R	S	S	S	R	S	S	S	S	R	S	S	R	S	S	S
gram(+)	Staphylococcus pseudintermedius	R	R	R	R			R	R	R	R	R	S	I		R	R	R		R	R	R
gram(+)	Staphylococcus pseudintermedius	S	S	S	S			R	S	R	R	R	R	R		R	S	R		R	R	R
gram(+)	Staphylococcus pseudintermedius	S	S	S	S			S	S	S	I	S	S	S		S	S	S		R	R	S
gram(+)	Staphylococcus pseudintermedius	S	S	S	S			S	S	R	R	R	S	S		S	S	R		R	R	R
gram(+)	Staphylococcus pseudintermedius	S	S	S	S			R	S	R	R	R	S	S		I	S	I		R	R	R
gram(+)	Staphylococcus pseudintermedius	R	R	R	R			R	S	R	R	R	S	S		R	R	R		R	R	R
gram(+)	Staphylococcus pseudintermedius	R	R	R	R			S	S	S	S	S	R	R		R	R	S		R	R	S
gram(+)	Staphylococcus pseudintermedius	R	R	R	R			R	S	R	R	R	R	R		R	R	R		R	I	R
gram(+)	Staphylococcus pseudintermedius	R	R	R	R			R	S	R	R	R	S	S		R	R	R		R	R	R
gram(+)	Staphylococcus pseudintermedius	S	S	S	S			R	S	R	R	S	S	S		R	S	R		R	R	R
gram(+)	Staphylococcus pseudintermedius	S	S	S	S			I	S	S	I	S	S	S		I	S	S		S	S	S
gram(+)	Staphylococcus pseudintermedius	R	R	R	R			I	S	R	R	R	R	R		R	R	R		R	R	R
gram(+)	Staphylococcus pseudintermedius	S	S	S	S			S	S	S	I	S	S	S		I	S	S		R	R	S
gram(+)	Staphylococcus pseudintermedius	R	R	R	R			R	S	R	R	R	S	S		R	R	R		R	R	R
gram(+)	Staphylococcus pseudintermedius	R	R	R	R			R	I	R	R	R	S	R		R	R	R		R	R	S
gram(+)	Staphylococcus pseudintermedius	R	R	R	R			R	S	R	R	R	S	S		R	R	R		R	R	R
gram(+)	Staphylococcus pseudintermedius	R	R	R	R			S	S	S	I	S	R	R		R	R	S		R	R	S
gram(+)	Staphylococcus pseudintermedius	S	S	S	S			R	S	R	R	R	S	S		S	S	R		R	I	R
gram(+)	Staphylococcus pseudintermedius	R	R	R	R			R	S	R	R	R	R	R		R	R	R		R	R	R
gram(+)	Staphylococcus pseudintermedius	S	S	S	S			R	S	R	R	S	R	R		I	S	R		R	R	S
gram(+)	Staphylococcus pseudintermedius	R	R	R	R			R	S	R	R	R	S	S		R	R	R		S	S	R
gram(+)	Staphylococcus pseudintermedius	S	S	S	S			R	S	R	R	R	S	S		I	S	I		R	R	R
gram(+)	Staphylococcus pseudintermedius	R	R	R	R			I	S	R	R	R	R	R		R	R	R		R	R	R
gram(+)	Staphylococcus pseudintermedius	S	S	S	S			R	S	R	R	R	S	S		I	S	R		R	I	R
gram(+)	Staphylococcus pseudintermedius	R	R	R	R			S	S	S	S	S	S	S		R	R	S		R	R	R
gram(+)	Staphylococcus pseudintermedius	R	R	R	R			I	S	S	S	S	S	I		R	R	S		R	R	R
gram(+)	Staphylococcus pseudintermedius	R	R	R	R			R	S	R	R	R	S	S		R	R	R		R	R	R
gram(+)	Staphylococcus pseudintermedius	R	R	R	R			I	S	R	R	R	R	R		R	R	R		R	I	R
gram(+)	Staphylococcus pseudintermedius	R	R	R	R			R	S	R	R	R	R	R		R	R	R		R	I	R
gram(+)	Staphylococcus pseudintermedius	S	S	S	S			R	S	R	R	R	S	S		S	S	R		R	I	R
gram(+)	Staphylococcus pseudintermedius	R	R	R	R			I	S	R	R	R	R	R		R	R	R		R	I	R
gram(+)	Staphylococcus pseudintermedius	R	R	R	R			R	S	R	R	I	S	S		R	R	R		R	R	S
gram(+)	Staphylococcus pseudintermedius	R	R	R	R			R	S	R	R	R	R	R		R	R	R		R	R	R
gram(+)	Staphylococcus pseudintermedius	S	S	S	S			S	S	R	R	I	S	S		I	S	R		R	I	R
gram(+)	Staphylococcus pseudintermedius	S	S	S	S			R	S	R	R	R	S	S		S	S	R		R	I	R
gram(+)	Staphylococcus pseudintermedius	R	R	R	R			R	S	S	I	S	S	S		R	R	S		R	R	S
gram(+)	Staphylococcus pseudintermedius	R	R	R	R			R	S	S	I	S	S	S		R	R	S		R	R	S
gram(+)	Staphylococcus pseudintermedius	R	R	R	R			R	S	R	R	R	R	R		R	R	R		R	R	R
gram(+)	Staphylococcus pseudintermedius	R	R	R	R			R	S	S	S	S	S	I		R	R	S		R	R	R
gram(+)	Staphylococcus pseudintermedius	R	R	R	R			R	S	R	R	I	R	R		R	R	R		R	R	R
gram(+)	Staphylococcus pseudintermedius	S	S	S	S			R	S	R	R	S	S	S		S	S	R		R	R	S
gram(+)	Staphylococcus pseudintermedius	S	S	S	S			R	S	R	R	R	S	S		S	S	R		R	I	R
gram(+)	Staphylococcus pseudintermedius	S	S	S	S			S	S	S	I	S	S	S		R	S	S		R	R	S
gram(+)	Staphylococcus pseudintermedius	R	R	R	R			R	S	R	R	R	R	R		R	R	R		R	R	R
gram(+)	Staphylococcus pseudintermedius	R	R	R	R			R	S	R	R	I	R	R		R	R	R		R	R	R
gram(+)	Staphylococcus pseudintermedius	S	S	S	S			R	S	R	R	S	S	S		I	S	R		R	R	S
gram(+)	Staphylococcus pseudintermedius	S	S	S	S			R	S	R	R	S	S	S		I	S	R		R	R	S
gram(+)	Staphylococcus pseudintermedius	S	S	S	S			R	R	R	R	R	R	S		I	S	R		S	S	R
gram(+)	Staphylococcus pseudintermedius	R	R	R	R			R	S	R	R	R	R	R		R	R	R		R	R	R
gram(+)	Staphylococcus pseudintermedius	R	R	R	R			R	S	R	R	R	S	S		R	R	R		S	S	R
gram(+)	Staphylococcus pseudintermedius	S	S	S	S			R	R	S	S	S	S	S		R	S	S		R	R	R
gram(+)	Staphylococcus pseudintermedius	R	R	R	R			R	R	R	R	S	S	S		R	R	R		S	S	R
gram(+)	Staphylococcus pseudintermedius	S	S	S	S			R	S	R	R	R	S	S		R	S	I		R	R	S
gram(+)	Staphylococcus pseudintermedius	R	R	R	R			R	S	S	S	S	S	S		R	R	S		R	R	R
gram(+)	Staphylococcus pseudintermedius	R	R	R	R			R	R	R	R	I	R	S		R	R	R		R	R	R
gram(+)	Staphylococcus pseudintermedius	R	R	R	R			R	S	I	I	S	R	R		R	R	S		R	R	S
gram(+)	Staphylococcus pseudintermedius	S	S	S	S			I	S	R	R	R	S	S		I	S	R		R	R	R
gram(+)	Staphylococcus pseudintermedius	R	R	R	R			R	S	R	R	R	R	R		R	R	R		R	R	R
gram(+)	Staphylococcus pseudintermedius	R	R	R	R			R	S	R	R	R	R	R		R	R	R		R	R	R
gram(+)	Staphylococcus pseudintermedius	R	R	R	R			R	S	R	R	R	R	R		R	R	R		R	R	R
gram(+)	Staphylococcus pseudintermedius	R	R	R	R			S	S	S	S	S	R	R		R	R	S		S	S	S
gram(+)	Staphylococcus pseudintermedius	R	R	R	R			R	S	R	R	R	R	R		R	R	S		R	R	R
gram(+)	Staphylococcus pseudintermedius	S	S	S	S			S	S	R	R	R	R	R		I	S	I		R	R	R
gram(+)	Staphylococcus pseudintermedius	R	R	R	R			S	S	R	R	R	I	I		R	R	R		R	R	R
gram(+)	Staphylococcus pseudintermedius	R	R	R	R			I	S	R	R	R	R	R		R	R	S		R	R	R
gram(+)	Staphylococcus pseudintermedius	R	R	R	R			I	S	R	R	R	I	I		R	R	R		R	R	R
gram(+)	Staphylococcus pseudintermedius	S	S	S	S			R	S	R	R	R	S	S		I	S	S		R	R	R
gram(+)	Staphylococcus pseudintermedius	R	R	R	R			S	S	R	R	R	I	I		R	R	R		R	R	R
gram(+)	Staphylococcus pseudintermedius	R	R	R	R			R	S	R	R	R	S	S		R	R	R		R	R	R
gram(+)	Staphylococcus pseudintermedius	S	S	S	S			R	S	R	R	R	S	I		I	S	R		R	R	R
gram(+)	Staphylococcus pseudintermedius	R	R	R	R			R	S	R	R	R	R	R		R	R	S		R	R	R
gram(+)	Staphylococcus pseudintermedius	S	S	S	S			R	S	R	R	R	S	I		I	S	I		R	R	R
gram(+)	Staphylococcus pseudintermedius	S	S	S	S			R	S	R	R	R	S	I		R	S	I		R	R	R
gram(+)	Staphylococcus pseudintermedius	R	R	R	R			R	S	R	R	R	S	S		R	R	R		R	R	R
gram(+)	Staphylococcus pseudintermedius	R	R	R	R			R	S	S	S	S	S	S		R	R	S		R	R	R
gram(+)	Staphylococcus pseudintermedius	S	S	S	S			I	S	R	R	R	S	I		I	S	R		R	R	R
gram(+)	Staphylococcus pseudintermedius	S	S	S	S			I	S	R	R	R	S	S		I	S	R		R	R	R
gram(+)	Staphylococcus pseudintermedius	R	R	R	R			I	S	R	R	R	R	R		R	R	S		R	R	R
gram(+)	Staphylococcus pseudintermedius	R	R	R	R			I	S	R	R	R	R	R		R	R	R		R	R	R
gram(+)	Staphylococcus pseudintermedius	S	S	I	I			I	S	R	R	R	R	R		I	S	I		S	S	R
gram(+)	Staphylococcus schleiferi	R	S	R	R	R	R	R	S	R	R	R	R	R	R	R	R	R	R	R	S	R
gram(+)	Staphylococcus schleiferi	R	S	R	R	R	R	H	S	R	R	R	R	R	R	H	S	R	R	R	S	R
gram(+)	Staphylococcus schleiferi	R	S	R	R	R	R	H	H	H	H	H	R	R	R	R	H	H	H	H	H	R
gram(+)	Staphylococcus schleiferi	S	S	S	R	R	R	S	S	S	R	S	S	S	S	R	S	S	S	S	S	R
gram(+)	Staphylococcus schleiferi	R	S	R	R	R	R	R	S	H	H	H	I	I	I	R	S	H	H	H	H	H
gram(+)	Staphylococcus schleiferi	R	S	R	R	R	R	S	S	S	S	S	R	R	R	R	S	S	R	S	S	S
gram(+)	Staphylococcus schleiferi	S	S	S	S			S	S	S	S	S	S	S		S	S	S		S	S	S
gram(+)	Staphylococcus schleiferi	S	S	S	S			S	S	S	S	S	S	S		S	S	S		S	S	S
gram(+)	Staphylococcus schleiferi	R	R	R	R			S	S	S	S	S	R	R		R	R	S		R	R	S
gram(+)	Staphylococcus schleiferi	R	R	R	R			S	S	S	S	S	R	R		R	R	S		R	R	S
gram(+)	Staphylococcus schleiferi	S	S	S	S			S	S	S	S	S	S	S		S	S	S		S	S	S
gram(+)	Staphylococcus schleiferi	S	S	S	S			S	S	S	S	S	S	S		S	S	S		S	S	S
gram(+)	Staphylococcus schleiferi	R	R	R	R			S	S	S	S	S	R	R		R	R	S		S	S	S
gram(+)	Staphylococcus schleiferi	R	R	R	R			S	S	S	S	S	R	R		R	R	S		S	S	S
gram(+)	Staphylococcus schleiferi	S	S	S	S			S	S	S	S	S	S	S		S	S	S		S	S	S
gram(+)	Staphylococcus schleiferi	S	S	S	S			S	S	S	S	S	S	S		S	S	S		S	S	S
gram(+)	Staphylococcus schleiferi	R	R	R	R			S	S	S	S	S	I	I		R	R	S		S	S	S
gram(+)	Staphylococcus schleiferi	S	S	S	S			S	S	S	I	S	S	S		S	S	S		S	S	S
gram(+)	Staphylococcus schleiferi	S	S	S	S			S	S	S	I	S	S	S		S	S	S		S	S	S
gram(+)	Staphylococcus schleiferi	R	R	R	R			S	S	S	S	S	R	R		R	R	S		S	S	S
gram(+)	Staphylococcus schleiferi	S	S	S	S			S	S	I	I	S	S	I		S	S	S		S	S	S
gram(+)	Staphylococcus schleiferi	R	R	R	R			I	S	S	S	S	R	I		R	R	S		S	S	S
gram(+)	Staphylococcus schleiferi	S	S	S	S			S	S	S	S	S	R	I		S	S	S		S	S	S
gram(+)	Staphylococcus schleiferi	R	R	R	R			S	S	S	S	S	I	R		R	R	S		S	S	S
gram(+)	Staphylococcus schleiferi	R	R	R	R			R	S	S	S	S	R	R		R	R	S		S	S	S
gram(+)	Staphylococcus schleiferi	R	R	R	R			R	R	S	S	S	R	I		R	R	S		S	S	S
gram(+)	Staphylococcus schleiferi	R	R	R	R			I	S	S	S	S	R	I		R	R	S		S	S	S
gram(+)	Streptococcus anginosus	S	S	S	S			S	R	S	S	S	S	I		S	S	S		S	R	S
gram(+)	Streptococcus canis	S	S	S	S	H	H	H	R	S	H	H	H	H	H	S	S	H	H	R	H	H
gram(+)	Streptococcus canis	H	H	H	H	S	H	H	R	H	H	H	H	H	H	H	S	H	H	R	R	H
gram(+)	Streptococcus canis	S	S	S	S	S	S	R	H	R	R	R	R	R	R	S	S	R	R	R	R	S
gram(+)	Streptococcus canis	S	S	S	S			R	R	S	I	S	S	I		S	S	I		R	R	S
gram(+)	Streptococcus canis	S	S	S	S			R	R	R	R	R	S	I		S	S	R		R	R	S
gram(+)	Streptococcus dysgalactiae	S	S	S	S			S	R	R	R	R	S	S		S	S	R		R	R	S
gram(+)	Streptococcus equinus	S	S	S	S			S	R	R	R	R	I	R		R	S	R		S	R	R
gram(+)	Streptococcus minor	S	S	S	S	S	S	R	R	H	R	R	R	S	R	S	S	R	R	H	S	S
gram(+)	Streptococcus minor	S	S	S	S	R	R	R	R	R	H	H	R	R	R	S	S	R	R	R	S	S
gram(+)	Streptococcus minor	S	S	S	S			R	R	R	R	R	S	I		R	S	R		I	R	I
gram(+)	Streptococcus minor	S	S	S	S			I	R	S	R	R	S	I		S	S	R		R	R	S
gram(+)	Streptococcus minor	I	I	R	R			R	R	I	R	R	R	R		R	R	R		I	R	R
gram(+)	Streptococcus pyogenes	S	S	S	S			R	R	S	S	S	S	S		S	S	I		S	I	S
gram(+)	Streptococcus sp.	S	S	S	S	S	S	S	S	S	S	S	S	S	S	S	S	R	R	S	S	S
	Response (S + I)	97	114	88	89	11	5	88	163	99	87	110	125	133	20	90	131	93	8	85	124	84
	Response rate (response/gram positive bacteria)	0.389558	0.457831	0.353414	0.35743	0.0441767	0.0200803	0.353414	0.654618	0.39759	0.349398	0.441767	0.502008	0.534137	0.0803213	0.361446	0.526104	0.373494	0.0321285	0.341365	0.497992	0.337349

## Sheet: Staphy- spp
	Antibiotic susceptibility test	CL	KZ	CPD	CTX	CAZ	CFM	CN	AK	E	SP	AZM	OFX	ENR	CIP	AMP	AMC	DA	MY	TE	DO	SXT
gram(+)	Staphylococcus aureus	S	S	S	S			S	S	S	I	S	S	S		I	S	S		S	S	S
gram(+)	Staphylococcus aureus	S	S	S	S			S	S	S	I	S	S	S		R	S	S		S	S	S
gram(+)	Staphylococcus aureus	R	R	R	R			S	S	S	I	S	S	S		R	R	S		S	S	S
gram(+)	Staphylococcus aureus	S	S	S	S			S	S	R	I	S	S	S		R	S	S		S	S	S
gram(+)	Staphylococcus aureus	S	S	S	S			S	S	I	I	S	S	S		R	S	S		S	S	S
gram(+)	Staphylococcus aureus	S	S	S	S			S	S	S	I	S	S	S		R	S	S		S	S	S
gram(+)	Staphylococcus aureus	S	S	I	I			S	S	S	I	S	S	S		R	S	S		S	S	S
gram(+)	Staphylococcus aureus	S	S	S	S			S	S	S	I	S	S	S		R	S	S		S	S	S
gram(+)	Staphylococcus aureus	S	S	S	S			S	S	R	I	R	S	S		R	S	S		S	S	S
gram(+)	Staphylococcus aureus	S	S	S	I			S	S	S	I	S	S	S		R	S	S		S	S	S
gram(+)	Staphylococcus aureus	S	S	S	S			S	S	R	I	S	S	S		R	S	S		S	S	S
gram(+)	Staphylococcus aureus	S	S	S	I			S	S	I	I	S	S	S		S	S	S		S	S	S
gram(+)	Staphylococcus caprae	R	S	R	R	R	R	I	R	I	R	S	H	H	H	R	R	I	I	R	S	R
gram(+)	Staphylococcus caprae	S	S	S	S			R	S	S	S	S	S	S		S	S	S		S	S	S
gram(+)	Staphylococcus caprae	R	R	R	R			S	S	S	S	S	R	R		R	R	S		S	S	S
gram(+)	Staphylococcus epidermidis	R	S	H	I	I	R	R	S	H	H	H	H	H	H	H	H	H	H	H	H	H
gram(+)	Staphylococcus epidermidis	H	H	R	S	H	R	R	H	R	H	H	S	S	S	R	H	H	H	H	H	R
gram(+)	Staphylococcus epidermidis	S	I	I	R	H	R	R	R	R	R	R	I	I	I	R	I	R	R	I	I	H
gram(+)	Staphylococcus haemolyticus	R	R	R	R			R	S	R	R	R	R	R		R	R	R		R	R	S
gram(+)	Staphylococcus hominis	S	S	R	R	R	R	R	S	R	R	R	R	R	R	R	S	R	R	H	R	R
gram(+)	Staphylococcus hominis	S	S	S	S			S	S	S	S	S	S	S		S	S	S		S	S	S
gram(+)	Staphylococcus pseudintermedius	H	H	H	H	H	H	H	H	H	H	H	H	H	H	H	H	H	H	H	H	H
gram(+)	Staphylococcus pseudintermedius	H	S	H	H	H	R	H	H	R	R	R	H	H	H	R	R	R	R	R	R	H
gram(+)	Staphylococcus pseudintermedius	R	H	R	R	R	R	H	H	H	H	H	H	H	H	R	H	H	H	R	H	R
gram(+)	Staphylococcus pseudintermedius	H	H	H	S	H	R	H	H	R	R	R	H	H	H	H	H	R	R	R	R	R
gram(+)	Staphylococcus pseudintermedius	S	S	H	I	S	H	R	H	H	H	H	H	H	H	R	S	H	H	R	R	R
gram(+)	Staphylococcus pseudintermedius	R	S	R	R	I	R	R	S	H	H	H	R	R	R	R	S	H	H	H	H	H
gram(+)	Staphylococcus pseudintermedius	H	S	S	H	H	R	H	S	H	H	H	R	R	R	H	S	H	H	S	S	R
gram(+)	Staphylococcus pseudintermedius	H	S	S	H	H	R	R	S	R	R	R	R	R	R	S	S	R	R	R	H	R
gram(+)	Staphylococcus pseudintermedius	R	R	R	R	R	R	H	R	R	R	R	S	S	S	H	H	R	R	I	S	R
gram(+)	Staphylococcus pseudintermedius	S	S	R	I	S	R	R	S	R	R	R	R	R	R	R	S	R	R	R	R	R
gram(+)	Staphylococcus pseudintermedius	S	S	R	I	H	R	H	H	H	H	H	H	H	H	R	S	I	H	H	H	H
gram(+)	Staphylococcus pseudintermedius	R	S	R	R	R	R	R	S	H	H	H	I	I	I	R	S	H	H	H	H	H
gram(+)	Staphylococcus pseudintermedius	S	S	I	I	R	R	R	I	R	R	R	H	H	H	R	S	R	R	R	I	R
gram(+)	Staphylococcus pseudintermedius	R	I	H	H	H	R	H	H	R	R	R	H	H	H	R	I	R	R	R	I	R
gram(+)	Staphylococcus pseudintermedius	R	R	R	R	R	R	R	R	R	R	R	R	R	R	R	R	H	H	R	I	R
gram(+)	Staphylococcus pseudintermedius	R	R	R	R	R	R	R	R	R	R	R	R	R	R	R	R	R	R	R	R	H
gram(+)	Staphylococcus pseudintermedius	R	S	R	R	R	R	I	R	I	R	S	H	H	H	R	R	I	I	R	S	R
gram(+)	Staphylococcus pseudintermedius	R	R	R	R	R	R	R	R	R	R	H	H	H	H	R	R	H	H	R	H	R
gram(+)	Staphylococcus pseudintermedius	S	S	I	I	R	I	R	S	R	R	R	H	H	H	R	S	R	R	R	I	R
gram(+)	Staphylococcus pseudintermedius	R	R	R	R	R	R	R	I	R	R	R	R	R	R	R	R	R	R	R	R	R
gram(+)	Staphylococcus pseudintermedius	R	R	R	R	R	R	R	R	I	R	I	H	H	H	R	R	R	I	R	I	R
gram(+)	Staphylococcus pseudintermedius	H	R	R	R	R	R	R	S	S	R	S	S	S	S	H	R	S	R	R	S	R
gram(+)	Staphylococcus pseudintermedius	S	S	R	R	R	R	R	S	S	R	S	S	S	S	R	R	S	R	H	S	R
gram(+)	Staphylococcus pseudintermedius	S	S	R	R	R	H	H	S	R	R	S	R	H	R	R	S	S	R	R	R	R
gram(+)	Staphylococcus pseudintermedius	S	S	R	R	R	R	H	S	R	R	S	S	R	S	R	S	R	R	H	R	R
gram(+)	Staphylococcus pseudintermedius	R	R	R	R	H	R	R	S	R	R	R	R	R	R	H	S	R	R	R	S	R
gram(+)	Staphylococcus pseudintermedius	H	R	R	R	H	R	H	S	S	R	S	S	S	S	H	R	S	R	R	S	R
gram(+)	Staphylococcus pseudintermedius	S	S	R	R	R	R	H	S	R	R	R	R	R	R	R	R	R	R	R	S	R
gram(+)	Staphylococcus pseudintermedius	R	R	R	R	R	R	H	R	R	R	R	R	H	R	R	R	S	R	R	S	R
gram(+)	Staphylococcus pseudintermedius	S	S	S	S	S	R	R	R	R	R	R	S	S	S	R	S	R	R	H	R	R
gram(+)	Staphylococcus pseudintermedius	S	S	S	S	R	R	R	R	R	R	R	S	S	S	R	S	R	R	H	R	R
gram(+)	Staphylococcus pseudintermedius	S	S	S	S	S	R	S	S	S	R	S	S	S	S	R	S	S	R	S	S	S
gram(+)	Staphylococcus pseudintermedius	R	R	R	R			R	R	R	R	R	S	I		R	R	R		R	R	R
gram(+)	Staphylococcus pseudintermedius	S	S	S	S			R	S	R	R	R	R	R		R	S	R		R	R	R
gram(+)	Staphylococcus pseudintermedius	S	S	S	S			S	S	S	I	S	S	S		S	S	S		R	R	S
gram(+)	Staphylococcus pseudintermedius	S	S	S	S			S	S	R	R	R	S	S		S	S	R		R	R	R
gram(+)	Staphylococcus pseudintermedius	S	S	S	S			R	S	R	R	R	S	S		I	S	I		R	R	R
gram(+)	Staphylococcus pseudintermedius	R	R	R	R			R	S	R	R	R	S	S		R	R	R		R	R	R
gram(+)	Staphylococcus pseudintermedius	R	R	R	R			S	S	S	S	S	R	R		R	R	S		R	R	S
gram(+)	Staphylococcus pseudintermedius	R	R	R	R			R	S	R	R	R	R	R		R	R	R		R	I	R
gram(+)	Staphylococcus pseudintermedius	R	R	R	R			R	S	R	R	R	S	S		R	R	R		R	R	R
gram(+)	Staphylococcus pseudintermedius	S	S	S	S			R	S	R	R	S	S	S		R	S	R		R	R	R
gram(+)	Staphylococcus pseudintermedius	S	S	S	S			I	S	S	I	S	S	S		I	S	S		S	S	S
gram(+)	Staphylococcus pseudintermedius	R	R	R	R			I	S	R	R	R	R	R		R	R	R		R	R	R
gram(+)	Staphylococcus pseudintermedius	S	S	S	S			S	S	S	I	S	S	S		I	S	S		R	R	S
gram(+)	Staphylococcus pseudintermedius	R	R	R	R			R	S	R	R	R	S	S		R	R	R		R	R	R
gram(+)	Staphylococcus pseudintermedius	R	R	R	R			R	I	R	R	R	S	R		R	R	R		R	R	S
gram(+)	Staphylococcus pseudintermedius	R	R	R	R			R	S	R	R	R	S	S		R	R	R		R	R	R
gram(+)	Staphylococcus pseudintermedius	R	R	R	R			S	S	S	I	S	R	R		R	R	S		R	R	S
gram(+)	Staphylococcus pseudintermedius	S	S	S	S			R	S	R	R	R	S	S		S	S	R		R	I	R
gram(+)	Staphylococcus pseudintermedius	R	R	R	R			R	S	R	R	R	R	R		R	R	R		R	R	R
gram(+)	Staphylococcus pseudintermedius	S	S	S	S			R	S	R	R	S	R	R		I	S	R		R	R	S
gram(+)	Staphylococcus pseudintermedius	R	R	R	R			R	S	R	R	R	S	S		R	R	R		S	S	R
gram(+)	Staphylococcus pseudintermedius	S	S	S	S			R	S	R	R	R	S	S		I	S	I		R	R	R
gram(+)	Staphylococcus pseudintermedius	R	R	R	R			I	S	R	R	R	R	R		R	R	R		R	R	R
gram(+)	Staphylococcus pseudintermedius	S	S	S	S			R	S	R	R	R	S	S		I	S	R		R	I	R
gram(+)	Staphylococcus pseudintermedius	R	R	R	R			S	S	S	S	S	S	S		R	R	S		R	R	R
gram(+)	Staphylococcus pseudintermedius	R	R	R	R			I	S	S	S	S	S	I		R	R	S		R	R	R
gram(+)	Staphylococcus pseudintermedius	R	R	R	R			R	S	R	R	R	S	S		R	R	R		R	R	R
gram(+)	Staphylococcus pseudintermedius	R	R	R	R			I	S	R	R	R	R	R		R	R	R		R	I	R
gram(+)	Staphylococcus pseudintermedius	R	R	R	R			R	S	R	R	R	R	R		R	R	R		R	I	R
gram(+)	Staphylococcus pseudintermedius	S	S	S	S			R	S	R	R	R	S	S		S	S	R		R	I	R
gram(+)	Staphylococcus pseudintermedius	R	R	R	R			I	S	R	R	R	R	R		R	R	R		R	I	R
gram(+)	Staphylococcus pseudintermedius	R	R	R	R			R	S	R	R	I	S	S		R	R	R		R	R	S
gram(+)	Staphylococcus pseudintermedius	R	R	R	R			R	S	R	R	R	R	R		R	R	R		R	R	R
gram(+)	Staphylococcus pseudintermedius	S	S	S	S			S	S	R	R	I	S	S		I	S	R		R	I	R
gram(+)	Staphylococcus pseudintermedius	S	S	S	S			R	S	R	R	R	S	S		S	S	R		R	I	R
gram(+)	Staphylococcus pseudintermedius	R	R	R	R			R	S	S	I	S	S	S		R	R	S		R	R	S
gram(+)	Staphylococcus pseudintermedius	R	R	R	R			R	S	S	I	S	S	S		R	R	S		R	R	S
gram(+)	Staphylococcus pseudintermedius	R	R	R	R			R	S	R	R	R	R	R		R	R	R		R	R	R
gram(+)	Staphylococcus pseudintermedius	R	R	R	R			R	S	S	S	S	S	I		R	R	S		R	R	R
gram(+)	Staphylococcus pseudintermedius	R	R	R	R			R	S	R	R	I	R	R		R	R	R		R	R	R
gram(+)	Staphylococcus pseudintermedius	S	S	S	S			R	S	R	R	S	S	S		S	S	R		R	R	S
gram(+)	Staphylococcus pseudintermedius	S	S	S	S			R	S	R	R	R	S	S		S	S	R		R	I	R
gram(+)	Staphylococcus pseudintermedius	S	S	S	S			S	S	S	I	S	S	S		R	S	S		R	R	S
gram(+)	Staphylococcus pseudintermedius	R	R	R	R			R	S	R	R	R	R	R		R	R	R		R	R	R
gram(+)	Staphylococcus pseudintermedius	R	R	R	R			R	S	R	R	I	R	R		R	R	R		R	R	R
gram(+)	Staphylococcus pseudintermedius	S	S	S	S			R	S	R	R	S	S	S		I	S	R		R	R	S
gram(+)	Staphylococcus pseudintermedius	S	S	S	S			R	S	R	R	S	S	S		I	S	R		R	R	S
gram(+)	Staphylococcus pseudintermedius	S	S	S	S			R	R	R	R	R	R	S		I	S	R		S	S	R
gram(+)	Staphylococcus pseudintermedius	R	R	R	R			R	S	R	R	R	R	R		R	R	R		R	R	R
gram(+)	Staphylococcus pseudintermedius	R	R	R	R			R	S	R	R	R	S	S		R	R	R		S	S	R
gram(+)	Staphylococcus pseudintermedius	S	S	S	S			R	R	S	S	S	S	S		R	S	S		R	R	R
gram(+)	Staphylococcus pseudintermedius	R	R	R	R			R	R	R	R	S	S	S		R	R	R		S	S	R
gram(+)	Staphylococcus pseudintermedius	S	S	S	S			R	S	R	R	R	S	S		R	S	I		R	R	S
gram(+)	Staphylococcus pseudintermedius	R	R	R	R			R	S	S	S	S	S	S		R	R	S		R	R	R
gram(+)	Staphylococcus pseudintermedius	R	R	R	R			R	R	R	R	I	R	S		R	R	R		R	R	R
gram(+)	Staphylococcus pseudintermedius	R	R	R	R			R	S	I	I	S	R	R		R	R	S		R	R	S
gram(+)	Staphylococcus pseudintermedius	S	S	S	S			I	S	R	R	R	S	S		I	S	R		R	R	R
gram(+)	Staphylococcus pseudintermedius	R	R	R	R			R	S	R	R	R	R	R		R	R	R		R	R	R
gram(+)	Staphylococcus pseudintermedius	R	R	R	R			R	S	R	R	R	R	R		R	R	R		R	R	R
gram(+)	Staphylococcus pseudintermedius	R	R	R	R			R	S	R	R	R	R	R		R	R	R		R	R	R
gram(+)	Staphylococcus pseudintermedius	R	R	R	R			S	S	S	S	S	R	R		R	R	S		S	S	S
gram(+)	Staphylococcus pseudintermedius	R	R	R	R			R	S	R	R	R	R	R		R	R	S		R	R	R
gram(+)	Staphylococcus pseudintermedius	S	S	S	S			S	S	R	R	R	R	R		I	S	I		R	R	R
gram(+)	Staphylococcus pseudintermedius	R	R	R	R			S	S	R	R	R	I	I		R	R	R		R	R	R
gram(+)	Staphylococcus pseudintermedius	R	R	R	R			I	S	R	R	R	R	R		R	R	S		R	R	R
gram(+)	Staphylococcus pseudintermedius	R	R	R	R			I	S	R	R	R	I	I		R	R	R		R	R	R
gram(+)	Staphylococcus pseudintermedius	S	S	S	S			R	S	R	R	R	S	S		I	S	S		R	R	R
gram(+)	Staphylococcus pseudintermedius	R	R	R	R			S	S	R	R	R	I	I		R	R	R		R	R	R
gram(+)	Staphylococcus pseudintermedius	R	R	R	R			R	S	R	R	R	S	S		R	R	R		R	R	R
gram(+)	Staphylococcus pseudintermedius	S	S	S	S			R	S	R	R	R	S	I		I	S	R		R	R	R
gram(+)	Staphylococcus pseudintermedius	R	R	R	R			R	S	R	R	R	R	R		R	R	S		R	R	R
gram(+)	Staphylococcus pseudintermedius	S	S	S	S			R	S	R	R	R	S	I		I	S	I		R	R	R
gram(+)	Staphylococcus pseudintermedius	S	S	S	S			R	S	R	R	R	S	I		R	S	I		R	R	R
gram(+)	Staphylococcus pseudintermedius	R	R	R	R			R	S	R	R	R	S	S		R	R	R		R	R	R
gram(+)	Staphylococcus pseudintermedius	R	R	R	R			R	S	S	S	S	S	S		R	R	S		R	R	R
gram(+)	Staphylococcus pseudintermedius	S	S	S	S			I	S	R	R	R	S	I		I	S	R		R	R	R
gram(+)	Staphylococcus pseudintermedius	S	S	S	S			I	S	R	R	R	S	S		I	S	R		R	R	R
gram(+)	Staphylococcus pseudintermedius	R	R	R	R			I	S	R	R	R	R	R		R	R	S		R	R	R
gram(+)	Staphylococcus pseudintermedius	R	R	R	R			I	S	R	R	R	R	R		R	R	R		R	R	R
gram(+)	Staphylococcus pseudintermedius	S	S	I	I			I	S	R	R	R	R	R		I	S	I		S	S	R
gram(+)	Staphylococcus schleiferi	R	S	R	R	R	R	R	S	R	R	R	R	R	R	R	R	R	R	R	S	R
gram(+)	Staphylococcus schleiferi	R	S	R	R	R	R	H	S	R	R	R	R	R	R	H	S	R	R	R	S	R
gram(+)	Staphylococcus schleiferi	R	S	R	R	R	R	H	H	H	H	H	R	R	R	R	H	H	H	H	H	R
gram(+)	Staphylococcus schleiferi	S	S	S	R	R	R	S	S	S	R	S	S	S	S	R	S	S	S	S	S	R
gram(+)	Staphylococcus schleiferi	R	S	R	R	R	R	R	S	H	H	H	I	I	I	R	S	H	H	H	H	H
gram(+)	Staphylococcus schleiferi	R	S	R	R	R	R	S	S	S	S	S	R	R	R	R	S	S	R	S	S	S
gram(+)	Staphylococcus schleiferi	S	S	S	S			S	S	S	S	S	S	S		S	S	S		S	S	S
gram(+)	Staphylococcus schleiferi	S	S	S	S			S	S	S	S	S	S	S		S	S	S		S	S	S
gram(+)	Staphylococcus schleiferi	R	R	R	R			S	S	S	S	S	R	R		R	R	S		R	R	S
gram(+)	Staphylococcus schleiferi	R	R	R	R			S	S	S	S	S	R	R		R	R	S		R	R	S
gram(+)	Staphylococcus schleiferi	S	S	S	S			S	S	S	S	S	S	S		S	S	S		S	S	S
gram(+)	Staphylococcus schleiferi	S	S	S	S			S	S	S	S	S	S	S		S	S	S		S	S	S
gram(+)	Staphylococcus schleiferi	R	R	R	R			S	S	S	S	S	R	R		R	R	S		S	S	S
gram(+)	Staphylococcus schleiferi	R	R	R	R			S	S	S	S	S	R	R		R	R	S		S	S	S
gram(+)	Staphylococcus schleiferi	S	S	S	S			S	S	S	S	S	S	S		S	S	S		S	S	S
gram(+)	Staphylococcus schleiferi	S	S	S	S			S	S	S	S	S	S	S		S	S	S		S	S	S
gram(+)	Staphylococcus schleiferi	R	R	R	R			S	S	S	S	S	I	I		R	R	S		S	S	S
gram(+)	Staphylococcus schleiferi	S	S	S	S			S	S	S	I	S	S	S		S	S	S		S	S	S
gram(+)	Staphylococcus schleiferi	S	S	S	S			S	S	S	I	S	S	S		S	S	S		S	S	S
gram(+)	Staphylococcus schleiferi	R	R	R	R			S	S	S	S	S	R	R		R	R	S		S	S	S
gram(+)	Staphylococcus schleiferi	S	S	S	S			S	S	I	I	S	S	I		S	S	S		S	S	S
gram(+)	Staphylococcus schleiferi	R	R	R	R			I	S	S	S	S	R	I		R	R	S		S	S	S
gram(+)	Staphylococcus schleiferi	S	S	S	S			S	S	S	S	S	R	I		S	S	S		S	S	S
gram(+)	Staphylococcus schleiferi	R	R	R	R			S	S	S	S	S	I	R		R	R	S		S	S	S
gram(+)	Staphylococcus schleiferi	R	R	R	R			R	S	S	S	S	R	R		R	R	S		S	S	S
gram(+)	Staphylococcus schleiferi	R	R	R	R			R	R	S	S	S	R	I		R	R	S		S	S	S
gram(+)	Staphylococcus schleiferi	R	R	R	R			I	S	S	S	S	R	I		R	R	S		S	S	S
		69	83	63	65	6	1	64	134	58	53	73	87	90	13	40	76	75	4	47	72	56
		0.482517	0.58042	0.440559	0.454545	0.041958	0.00699301	0.447552	0.937063	0.405594	0.370629	0.51049	0.608392	0.629371	0.0909091	0.27972	0.531469	0.524476	0.027972	0.328671	0.503497	0.391608

## Sheet: Enterococcus spp.
	Antibiotic susceptibility test	CL	KZ	CPD	CTX	CAZ	CFM	CN	AK	E	SP	AZM	OFX	ENR	CIP	AMP	AMC	DA	MY	TE	DO	SXT
gram(+)	Enterococcus avium	R	R	R	R			R	R	S	S	S	I	I		S	S	R		R	I	R
gram(+)	Enterococcus faecalis	R	R	R	R	R	R	H	R	R	R	R	S	S	S	H	H	R	R	I	S	R
gram(+)	Enterococcus faecalis	R	H	R	R	R	R	R	R	R	R	R	H	H	H	R	R	R	R	R	H	R
gram(+)	Enterococcus faecalis	R	R	R	R	R	R	R	R	H	R	H	R	R	R	R	R	R	R	I	S	R
gram(+)	Enterococcus faecalis	R	R	R	R	R	R	R	R	R	R	R	R	R	R	R	R	R	R	R	R	R
gram(+)	Enterococcus faecalis	R	R	R	R	R	R	R	R	R	R	R	R	R	I	S	R	R	R	R	I	I
gram(+)	Enterococcus faecalis	R	R	R	R	R	R	H	R	R	R	H	R	H	R	R	R	R	R	R	R	R
gram(+)	Enterococcus faecalis	R	R	R	R	R	R	R	R	R	R	R	H	H	H	R	R	R	R	H	R	R
gram(+)	Enterococcus faecalis	R	R	R	R	R	R	R	R	R	R	R	R	H	R	R	R	R	R	H	R	R
gram(+)	Enterococcus faecalis	S	S	S	S	S	S	S	S	R	R	R	S	S	S	S	S	R	R	R	R	S
gram(+)	Enterococcus faecalis	R	R	R	R	R	R	R	R	R	R	R	R	R	R	S	S	R	R	R	R	H
gram(+)	Enterococcus faecalis	R	R	R	R			R	R	S	I	I	I	I		S	S	R		S	S	R
gram(+)	Enterococcus faecalis	R	R	R	R			R	R	R	R	R	I	I		S	S	R		R	I	R
gram(+)	Enterococcus faecalis	R	R	R	R			R	S	S	R	S	S	NA		NA	NA	NA		NA	NA	NA
gram(+)	Enterococcus faecalis	R	R	R	R			R	R	R	R	R	R	R		S	S	R		R	R	R
gram(+)	Enterococcus faecalis	R	R	R	R			R	R	S	I	I	I	I		S	S	R		R	S	R
gram(+)	Enterococcus faecalis	R	R	R	R			R	R	I	I	I	S	I		S	S	R		S	S	R
gram(+)	Enterococcus faecalis	R	R	R	R			R	R	R	R	R	S	S		S	S	R		R	R	R
gram(+)	Enterococcus faecalis	R	R	R	R			R	R	I	I	I	I	I		S	S	R		I	S	R
gram(+)	Enterococcus faecalis	R	R	R	R			R	R	I	I	I	R	I		S	S	R		R	R	R
gram(+)	Enterococcus faecalis	R	R	R	R			R	R	I	I	I	R	I		S	S	R		R	R	R
gram(+)	Enterococcus faecalis	R	R	R	R			R	R	I	I	I	R	I		S	S	R		R	R	R
gram(+)	Enterococcus faecalis	R	R	R	R			R	R	R	R	R	S	I		S	S	R		R	R	R
gram(+)	Enterococcus faecalis	R	R	R	R			R	R	S	S	S	I	I		S	S	R		S	S	R
gram(+)	Enterococcus faecalis	R	R	R	R			R	R	S	S	S	S	I		S	S	R		R	R	R
gram(+)	Enterococcus faecalis	R	R	R	R			R	R	R	R	R	I	S		S	S	R		R	R	R
gram(+)	Enterococcus faecalis	R	R	R	R			R	R	S	S	I	S	S		S	S	R		R	S	R
gram(+)	Enterococcus faecium	R	R	R	R	R	R	R	R	R	R	R	R	R	R	R	R	R	R	R	R	R
gram(+)	Enterococcus faecium	R	R	R	R	R	R	R	R	R	R	R	R	R	R	R	R	R	R	R	I	R
gram(+)	Enterococcus faecium	R	R	R	R	R	R	R	R	R	R	R	R	R	R	R	R	R	R	R	I	H
gram(+)	Enterococcus faecium	R	R	R	R	R	R	S	I	R	R	R	R	R	R	R	R	R	R	R	R	R
gram(+)	Enterococcus faecium	R	R	R	R	R	R	R	R	R	R	R	R	R	R	R	R	R	R	R	H	R
gram(+)	Enterococcus faecium	R	I	R	R	R	R	R	R	R	R	R	I	I	I	S	S	R	R	R	R	R
gram(+)	Enterococcus faecium	R	R	R	R			R	R	I	S	R	R	R		R	R	R		R	R	R
gram(+)	Enterococcus faecium	R	R	R	R			R	R	I	I	I	R	R		S	S	R		S	S	R
gram(+)	Enterococcus faecium	R	R	R	R			R	R	R	R	R	R	R		R	R	R		R	I	R
gram(+)	Enterococcus faecium	R	R	R	R			R	R	R	R	R	I	R		R	R	R		S	S	R
gram(+)	Enterococcus faecium	R	R	R	R			R	R	R	R	R	I	I		R	R	R		S	S	R
gram(+)	Enterococcus gallinarum	R	R	R	R			R	R	R	R	R	R	R		S	S	R		R	R	R
gram(+)	Enterococcus gallinarum	R	R	R	R			R	R	R	R	R	R	R		S	S	R		R	S	R
gram(+)	Enterococcus gallinarum	R	R	R	R			R	R	R	R	R	R	R		S	S	R		R	I	R
gram(+)	Enterococcus gallinarum	R	R	R	R			R	R	S	S	S	S	S		S	S	R		S	S	R
		1	2	1	1	1	1	2	3	15	14	14	19	20	4	25	24	0	0	10	20	2
		0.00699301	0.013986	0.00699301	0.00699301	0.00699301	0.00699301	0.013986	0.020979	0.104895	0.0979021	0.0979021	0.132867	0.13986	0.027972	0.174825	0.167832	0	0	0.0699301	0.13986	0.013986

## Sheet: AST(G-)
	Antibiotic susceptibility test	CL	KZ	CPD	CTX	CAZ	CFM	CN	AK	E	SP	AZM	OFX	ENR	CIP	AMP	AMC	DA	MY	TE	DO	SXT
gram(-)	Achromobacter xylosoxidans	S	R	R	R	S	R	R	R	R	R	R	R	R	R	S	S	R	R	R	I	H
gram(-)	Achromobacter xylosoxidans	R	R	R	R	S	R	R	S	R		R	R	R		S	S	R		R	I	S
gram(-)	Acinetobacter baumannii	R	R	I	S	S	R	S	S	I		S	S	S		R	S	R		I	S	S
gram(-)	Acinetobacter baumannii	R	R	I	I	S	R	S	S	I		S	S	S		R	S	R		I	S	S
gram(-)	Bordetella bronchiseptica	R	R	R	R	S	R	S	S	I		S	S	S		R	S	R		S	S	S
gram(-)	Citrobacter freundii	R	R	R	R	R	R	H	H	R	R	H	H	H	H	R	R	R	R	H	S	R
gram(-)	Elizabethkingia miricola	R	R	R	R	R	R	R	R	R	R	R	S	S	S	R	R	S	R	I	S	R
gram(-)	Elizabethkingia miricola	R	R	R	R	R	R	R	R	R		R	I	I		R	R	I		I	S	R
gram(-)	Enterobacter aerogenes	R	R	R	R	R	R	R	R	R	R	R	R	R	R	R	R	R	R	R	R	H
gram(-)	Enterobacter cloacae	R	R	R	R	R	R	S	S	R	R	R	R	R	R	R	R	R	R	R	R	R
gram(-)	Enterobacter cloacae complex	R	R	R	R	R	R	R	H	R		R	R	I	S	R	R	R		R	S	R
gram(-)	Escherichia coli	R	R	R	R	R	R	H	H	R	H	H	R	R	R	R	I	R	R	H	H	R
gram(-)	Escherichia coli	R	R	R	R	R	R	H	H	R	R	H	R	R	R	R	R	R	R	R	R	R
gram(-)	Escherichia coli	S	I	I	R	H	R	R	R	R	R	R	I	I	I	R	I	R	R	I	I	H
gram(-)	Escherichia coli	R	R	R	R	R	R	R	R	R	R	R	R	R	R	R	R	R	R	R	R	R
gram(-)	Escherichia coli	R	H	S	R	R	S	H	H	R	R	R	H	H	H	S	S	R	R	H	R	S
gram(-)	Escherichia coli	R	R	R	R	S	R	S	R	R	R	H	R	R	R	R	R	R	R	R	R	R
gram(-)	Escherichia coli	R	S	S	R	R	R	R	S	R	R	R	S	S	S	R	S	R	R	R	S	R
gram(-)	Escherichia coli	S	S	S	R	S	S	R	R	R	R	R	R	R	R	S	S	S	R	R	R	R
gram(-)	Escherichia coli	R	R	R	R	S	R	R	R	R	R	R	R	R	R	R	R	R	R	S	S	S
gram(-)	Escherichia coli	S	S	S	S	S	S	S	S	R	R	R	S	S	S	R	S	R	R	S	S	S
gram(-)	Escherichia coli	S	S	S	S	S	S	S	S	H	H	R	S	S	S	S	S	R	R	S	S	S
gram(-)	Escherichia coli	R	R	R	R	R	R	S	I	R		I	S	S		R	R	R		S	S	S
gram(-)	Escherichia coli	R	R	R	R	R	R	S	S	R		I	R	R		R	S	R		R	S	S
gram(-)	Escherichia coli	S	S	S	S	S	S	S	S	R		I	S	S		I	S	R		S	S	S
gram(-)	Escherichia coli	S	S	S	S	S	R	S	S	R		I	S	S		R	S	R		S	S	S
gram(-)	Escherichia coli	S	I	S	S	S	S	R	S	R		S	R	R		R	S	R		R	R	R
gram(-)	Escherichia coli	S	S	S	S	S	S	S	S	R		S	S	S		R	S	R		S	S	S
gram(-)	Escherichia coli	R	R	R	R	R	R	R	S	R		R	R	R		R	R	R		R	R	R
gram(-)	Escherichia coli	S	I	S	S	S	S	S	S	R		I	S	S		R	S	R		S	S	R
gram(-)	Escherichia coli	S	S	S	S	S	S	S	S	R		I	S	S		R	S	R		S	S	R
gram(-)	Escherichia coli	R	R	R	R	R	R	R	S	R		R	R	R		R	R	R		R	R	R
gram(-)	Escherichia coli	R	R	R	R	R	R	H	H	R	R	H	H	H	H	R	R	R	R	H	H	H
gram(-)	Escherichia coli	R	H	R	R	R	R	H	H	R	R	H	H	H	H	R	R	R	R	H	R	H
gram(-)	Escherichia coli	R	R	R	R	R	R	S	I	R	R	R	R	R	R	R	R	R	R	R	R	R
gram(-)	Escherichia coli	R	R	R	R	R	R	S	S	R		I	S	S		R	R	R		S	S	S
gram(-)	Escherichia coli	R	R	R	R	R	R	R	R	R	R	R	R	R	R	R	R	R	R	R	R	R
gram(-)	Escherichia coli	R	R	R	R	R	R	R	I	R	R	R	R	R	R	R	I	H	R	H	R	0
gram(-)	Escherichia coli	S	S	S	R	S	S	S	S	R	H	H	R	R	R	R	R	R	R	R	H	R
gram(-)	Escherichia coli	R	R	R	R	S	R	S	S	R	R	H	R	R	R	R	R	R	R	R	R	R
gram(-)	Escherichia coli	S	S	S	S	S	S	S	S	R	R	R	S	S	S	R	R	R	R	R	R	S
gram(-)	Escherichia coli	S	R	S	S	S	S	S	S	R		I	R	R		R	I	R		R	R	R
gram(-)	Escherichia coli	S	S	S	S	S	S	S	S	R		S	S	S		R	S	R		R	I	S
gram(-)	Escherichia coli	S	R	S	S	S	S	S	S	R		S	R	R		R	I	R		R	R	R
gram(-)	Escherichia coli	S	I	S	S	S	S	S	S	R		R	R	R		R	S	R		S	S	R
gram(-)	Escherichia coli	R	R	R	R	R	R	R	H	R	R	R	R	R	R	R	R	R	R	R	R	R
gram(-)	Escherichia coli	R	R	R	R	H	R	S	S	R	H	R	R	R	R	R	H	R	R	R	R	R
gram(-)	Escherichia coli	S	R	S	S	S	S	S	S	R		R	R	R		R	S	R		S	S	R
gram(-)	Escherichia coli	R	R	R	R	R	R	H	R	R	R	R	R	R	R	R	I	R	R	R	R	R
gram(-)	Escherichia coli	I	R	S	S	S	S	S	S	R		S	S	S		R	I	R		R	I	S
gram(-)	Escherichia coli	S	I	S	R	S	R	S	S	R		S	S	I		S	R	R		S	S	S
gram(-)	Escherichia coli	S	S	S	S	S	S	S	S	R		I	S	S		S	S	R		S	S	S
gram(-)	Escherichia coli	R	R	R	R	R	R	R	S	R		R	R	R		R	R	R		S	S	S
gram(-)	Escherichia coli	R	R	R	R	R	R	R	S	R		I	R	R		R	R	R		S	S	S
gram(-)	Escherichia coli	R	R	R	I	I	R	S	S	R		R	S	S		R	R	R		R	R	R
gram(-)	Escherichia coli	R	R	R	R	R	R	R	S	R		R	R	R		R	R	R		R	R	R
gram(-)	Escherichia coli	S	S	S	S	S	S	S	S	R		R	S	S		S	S	R		S	S	S
gram(-)	Escherichia coli	R	R	R	R	R	R	R	S	R		S	R	R		R	R	R		R	R	S
gram(-)	Escherichia coli	R	R	R	R	R	R	S	S	R		S	R	R		R	R	R		S	S	R
gram(-)	Escherichia coli	S	S	S	S	S	S	S	S	R		S	S	S		S	S	R		S	S	S
gram(-)	Escherichia coli	I	S	S	S	S	S	S	S	R		I	S	S		S	S	R		S	S	S
gram(-)	Escherichia coli	R	R	R	R	R	R	S	S	R		R	R	R		R	R	R		R	I	R
gram(-)	Escherichia coli	R	R	R	R			R	S	R	R	R	S	S		R	R	R		R	I	R
gram(-)	Klebsiella oxytoca	S	R	S	S	S	S	S	S	R		R	S	S		R	S	R		S	S	S
gram(-)	Klebsiella oxytoca	S	R	I	I	I	S	R	R	R		R	S	S		R	S	R		S	S	R
gram(-)	Klebsiella oxytoca	S	R	S	S	S	S	S	S	R		R	S	S		R	S	R		S	S	S
gram(-)	Klebsiella pneumoniae	H	H	H	R	H	H	H	H	R	R	R	H	H	H	R	H	R	R	R	R	R
gram(-)	Klebsiella pneumoniae	R	R	R	H	H	R	R	H	R	R	H	R	R	R	R	R	R	R	R	R	R
gram(-)	Klebsiella pneumoniae	R	R	R	R	R	R	S	H	R	R	H	R	R	R	R	R	R	R	H	R	R
gram(-)	Klebsiella pneumoniae	R	R	R	R	R	R	R	H	R	R	R	R	R	R	R	R	R	R	R	R	R
gram(-)	Klebsiella pneumoniae	I	I	H	R	R	R	R	I	R	R	R	I	I	I	R	H	R	R	H	H	H
gram(-)	Klebsiella pneumoniae	H	I	R	R	R	R	S	I	R	R	H	S	I	I	R	I	R	R	S	I	H
gram(-)	Klebsiella pneumoniae	R	R	R	R	R	R	R	R	R	R	R	R	R	R	R	H	R	R	R	H	R
gram(-)	Klebsiella pneumoniae	R	R	I	S	I	S	S	S	R		R	R	R		R	R	R		R	R	R
gram(-)	Klebsiella pneumoniae	R	R	R	R	R	R	R	R	R		I	R	R		R	R	R		R	R	R
gram(-)	Klebsiella pneumoniae	R	R	R	R	R	R	R	S	R		R	S	R		R	R	R		R	R	R
gram(-)	Klebsiella pneumoniae	R	R	R	I	I	R	R	S	R		R	R	R		R	R	R		S	S	I
gram(-)	Klebsiella pneumoniae	R	R	R	R	R	R	R	S	R		R	S	R		R	R	R		R	R	R
gram(-)	Klebsiella pneumoniae	R	R	R	R	R	R	R	R	R		R	R	R		R	R	R		R	R	R
gram(-)	Klebsiella pneumoniae	R	R	R	R	R	R	R	S	R		R	R	R		R	R	R		S	S	R
gram(-)	Klebsiella pneumoniae	R	R	R	R	R	R	R	S	R		R	R	R		R	R	R		R	R	R
gram(-)	Klebsiella pneumoniae	R	R	R	R	R	R	R	S	R		I	R	R		R	I	R		R	I	R
gram(-)	Klebsiella pneumoniae	R	R	R	R	R	R	S	S	R		S	I	I		R	R	R		S	S	R
gram(-)	Klebsiella pneumoniae	S	S	S	S	S	S	S	S	R		R	S	S		R	S	R		S	S	S
gram(-)	Klebsiella pneumoniae	R	R	R	R	R	R	R	S	R		R	R	R		R	R	R		S	I	R
gram(-)	Luteimonas sp.	H	H	R	H	H	H	S	S	R	R	S	R	S	R	H	H	R	R	R	S	H
gram(-)	Neisseria canis	R	S	R	R	S	R	S	R	R	R	S	R	R	R	R	S	R	R	S	S	S
gram(-)	Neisseria zoodegmatis	S	S	R	S	S	R	R	R	R	R	R	R	R	R	S	S	R	R	R	R	R
gram(-)	Neisseria zoodegmatis	S	S	S	S	S	S	S	S	S	R	S	S	S	S	S	S	R	R	S	S	S
gram(-)	Neisseria zoodegmatis	S	S	S	S	S	S	I	S	S		R	S	S		S	S	R		S	S	S
gram(-)	Neisseria zoodegmatis	S	S	S	S	S	S	S	S	S		S	S	S		S	S	R		S	S	R
gram(-)	Neisseria zoodegmatis	S	S	S	S	S	S	S	S	S		S	S	S		S	S	R		S	S	S
gram(-)	Pasteurella canis	S	S	S	S	S	R	S	S	S	S	S	R	R	R	S	S	S	S	S	S	R
gram(-)	Pasteurella canis	S	S	S	S	S	S	S	S	S		S	S	S		S	S	R		S	S	S
gram(-)	Pasteurella canis	S	S	S	S	S	S	S	S	I		S	S	S		S	S	R		S	S	S
gram(-)	Pasteurella multocida	S	S	S	S	S	S	S	R	R	R	S	S	S	S	S	S	R	R	S	S	S
gram(-)	Pasteurellaceae bacterium	H	H	H	H	H	H	R	R	H	R	H	R	R	R	H	H	R	R	R	H	R
gram(-)	Pasteurellaceae bacterium	S	S	S	S	S	S	S	R	I		S	S	S		S	S	R		S	S	S
gram(-)	Proteus mirabilis	R	R	R	H	H	R	R	H	R	R	R	R	R	R	R	R	R	R	R	R	R
gram(-)	Proteus mirabilis	R	R	R	R	H	R	R	S	R	R	R	R	R	R	R	R	R	R	R	R	R
gram(-)	Proteus mirabilis	R	I	H	H	H	H	R	H	R	R	R	H	H	H	R	H	R	R	R	R	R
gram(-)	Proteus mirabilis	R	R	R	R	H	H	R	H	R	R	R	R	R	R	R	R	R	R	R	R	R
gram(-)	Proteus mirabilis	R	S	S	R	S	S	R	S	R	R	R	R	H	R	R	S	R	R	R	R	R
gram(-)	Proteus mirabilis	S	S	S	S	S	S	S	S	R	R	R	S	S	S	S	S	R	R	R	R	S
gram(-)	Proteus mirabilis	R	R	R	R	R	R	R	R	R	R	R	S	S	S	S	S	R	R	R	H	S
gram(-)	Proteus mirabilis	S	S	S	R	S	S	S	R	R	R	H	S	S	S	S	S	R	R	R	R	S
gram(-)	Proteus mirabilis	R	R	R	I	S	R	S	S	R		R	R	R		R	R	R		R	R	R
gram(-)	Proteus mirabilis	S	S	S	S	S	S	S	S	R		R	S	S		S	S	R		R	R	S
gram(-)	Proteus mirabilis	I	R	S	S	S	S	R	S	R		R	S	R		R	I	R		R	R	R
gram(-)	Proteus mirabilis	R	I	S	S	S	S	S	S	R		R	S	S		S	S	R		R	R	S
gram(-)	Proteus mirabilis	R	R	R	R	S	S	S	S	R		R	S	R		R	S	R		R	R	R
gram(-)	Proteus mirabilis	I	R	R	I	S	S	R	S	R		R	S	R		R	R	R		R	R	R
gram(-)	Proteus mirabilis	I	R	S	S	S	S	R	S	R		I	S	R		R	R	R		R	R	R
gram(-)	Proteus mirabilis	R	R	R	I	S	R	S	S	R		R	S	S		R	R	R		R	R	S
gram(-)	Proteus mirabilis	S	S	S	S	S	S	S	S	R		R	S	S		S	S	R		R	R	S
gram(-)	Proteus mirabilis	S	R	S	S	S	S	R	S	R		R	S	S		R	S	R		R	R	R
gram(-)	Proteus mirabilis	S	S	S	S	S	S	R	S	R		R	S	R		S	S	R		R	R	I
gram(-)	Proteus mirabilis	S	I	S	S	S	S	S	S	R		R	S	S		S	S	R		R	R	S
gram(-)	Proteus mirabilis	R	R	R	S	S	S	R	S	R		R	R	R		R	R	R		R	R	R
gram(-)	Proteus mirabilis	R	R	R	R	S	S	R	S	R		R	R	R		R	S	R		R	R	R
gram(-)	Proteus mirabilis	R	R	R	I	S	R	S	S	R		R	R	R		R	R	R		R	R	S
gram(-)	Proteus mirabilis	S	I	S	S	S	S	S	S	R		R	S	S		S	S	R		R	R	S
gram(-)	Proteus mirabilis	S	I	S	S	S	S	S	S	R		R	S	S		S	S	R		R	R	S
gram(-)	Proteus mirabilis	S	S	S	S	S	S	S	S	R		R	S	S		S	S	R		R	R	S
gram(-)	Proteus mirabilis	S	S	S	S	S	S	S	S	R		R	S	S		S	S	R		R	R	S
gram(-)	Proteus mirabilis	S	I	S	S	S	S	S	S	R		R	S	I		R	S	R		R	R	R
gram(-)	Proteus mirabilis	S	S	S	S	S	S	S	S	R		R	S	S		R	S	R		R	R	R
gram(-)	Proteus mirabilis	R	R	R	I	S	R	R	S	R		R	R	R		R	R	R		R	R	R
gram(-)	Proteus mirabilis	R	R	R	I	S	R	R	S	R		R	R	R		R	R	R		R	R	R
gram(-)	Proteus vulgaris	R	R	S	S	S	S	S	S	R		R	S	I		R	S	R		R	R	S
gram(-)	Pseudomonas aeruginosa	R	R	R	R	H	R	I	I	R	R	R	R	R	R	R	R	R	R	R	R	R
gram(-)	Pseudomonas aeruginosa	R	R	R	R	R	R	S	I	R	R	R	R	R	I	R	R	R	R	R	R	R
gram(-)	Pseudomonas aeruginosa	R	R	R	R	H	R	R	R	R	R	R	R	R	R	R	R	R	R	R	R	R
gram(-)	Pseudomonas aeruginosa	R	R	R	R	H	R	S	S	R	R	R	S	R	S	R	R	R	R	R	R	R
gram(-)	Pseudomonas aeruginosa	R	R	R	R	R	R	S	S	R	R	R	S	R	S	R	R	R	R	R	R	R
gram(-)	Pseudomonas aeruginosa	R	R	R	R	S	R	R	S	R		R	R	R		R	R	R		R	R	R
gram(-)	Pseudomonas aeruginosa	R	R	R	R	S	R	S	S	R		R	S	I		R	R	R		R	R	R
gram(-)	Pseudomonas aeruginosa	R	R	R	R	S	R	R	S	R		R	R	R		R	R	R		I	R	R
gram(-)	Pseudomonas aeruginosa	R	R	R	R	S	R	I	S	R		R	S	I		R	R	R		I	I	I
gram(-)	Pseudomonas aeruginosa	R	R	R	R	S	R	S	S	R		R	S	I		R	R	R		I	R	R
gram(-)	Pseudomonas aeruginosa	R	R	R	R	S	R	S	S	R		R	S	I		R	R	R		I	R	R
gram(-)	Pseudomonas aeruginosa	R	R	R	R	S	R	S	S	R		R	S	S		R	R	R		I	R	R
gram(-)	Pseudomonas aeruginosa	R	R	R	R	S	R	S	S	R		R	R	R		R	R	R		R	R	R
	Response (S + I)	55	49	59	61	83	56	79	105	11	1	37	71	64	17	33	68	4	1	50	58	53
	Response rate (response/gram positive bacteria)	0.384615	0.342657	0.412587	0.426573	0.58042	0.391608	0.552448	0.734266	0.0769231	0.00699301	0.258741	0.496503	0.447552	0.118881	0.230769	0.475524	0.027972	0.00699301	0.34965	0.405594	0.370629

## Sheet: E.coli
	Antibiotic susceptibility test	CL	KZ	CPD	CTX	CAZ	CFM	CN	AK	E	SP	AZM	OFX	ENR	CIP	AMP	AMC	DA	MY	TE	DO	SXT
gram(-)	Escherichia coli	R	R	R	R	R	R	H	H	R	H	H	R	R	R	R	I	R	R	H	H	R
gram(-)	Escherichia coli	R	R	R	R	R	R	H	H	R	R	H	R	R	R	R	R	R	R	R	R	R
gram(-)	Escherichia coli	S	I	I	R	H	R	R	R	R	R	R	I	I	I	R	I	R	R	I	I	H
gram(-)	Escherichia coli	R	R	R	R	R	R	R	R	R	R	R	R	R	R	R	R	R	R	R	R	R
gram(-)	Escherichia coli	R	H	S	R	R	S	H	H	R	R	R	H	H	H	S	S	R	R	H	R	S
gram(-)	Escherichia coli	R	R	R	R	S	R	S	R	R	R	H	R	R	R	R	R	R	R	R	R	R
gram(-)	Escherichia coli	R	S	S	R	R	R	R	S	R	R	R	S	S	S	R	S	R	R	R	S	R
gram(-)	Escherichia coli	S	S	S	R	S	S	R	R	R	R	R	R	R	R	S	S	S	R	R	R	R
gram(-)	Escherichia coli	R	R	R	R	S	R	R	R	R	R	R	R	R	R	R	R	R	R	S	S	S
gram(-)	Escherichia coli	S	S	S	S	S	S	S	S	R	R	R	S	S	S	R	S	R	R	S	S	S
gram(-)	Escherichia coli	S	S	S	S	S	S	S	S	H	H	R	S	S	S	S	S	R	R	S	S	S
gram(-)	Escherichia coli	R	R	R	R	R	R	S	I	R		I	S	S		R	R	R		S	S	S
gram(-)	Escherichia coli	R	R	R	R	R	R	S	S	R		I	R	R		R	S	R		R	S	S
gram(-)	Escherichia coli	S	S	S	S	S	S	S	S	R		I	S	S		I	S	R		S	S	S
gram(-)	Escherichia coli	S	S	S	S	S	R	S	S	R		I	S	S		R	S	R		S	S	S
gram(-)	Escherichia coli	S	I	S	S	S	S	R	S	R		S	R	R		R	S	R		R	R	R
gram(-)	Escherichia coli	S	S	S	S	S	S	S	S	R		S	S	S		R	S	R		S	S	S
gram(-)	Escherichia coli	R	R	R	R	R	R	R	S	R		R	R	R		R	R	R		R	R	R
gram(-)	Escherichia coli	S	I	S	S	S	S	S	S	R		I	S	S		R	S	R		S	S	R
gram(-)	Escherichia coli	S	S	S	S	S	S	S	S	R		I	S	S		R	S	R		S	S	R
gram(-)	Escherichia coli	R	R	R	R	R	R	R	S	R		R	R	R		R	R	R		R	R	R
gram(-)	Escherichia coli	R	R	R	R	R	R	H	H	R	R	H	H	H	H	R	R	R	R	H	H	H
gram(-)	Escherichia coli	R	H	R	R	R	R	H	H	R	R	H	H	H	H	R	R	R	R	H	R	H
gram(-)	Escherichia coli	R	R	R	R	R	R	S	I	R	R	R	R	R	R	R	R	R	R	R	R	R
gram(-)	Escherichia coli	R	R	R	R	R	R	S	S	R		I	S	S		R	R	R		S	S	S
gram(-)	Escherichia coli	R	R	R	R	R	R	R	R	R	R	R	R	R	R	R	R	R	R	R	R	R
gram(-)	Escherichia coli	R	R	R	R	R	R	R	I	R	R	R	R	R	R	R	I	H	R	H	R	0
gram(-)	Escherichia coli	S	S	S	R	S	S	S	S	R	H	H	R	R	R	R	R	R	R	R	H	R
gram(-)	Escherichia coli	R	R	R	R	S	R	S	S	R	R	H	R	R	R	R	R	R	R	R	R	R
gram(-)	Escherichia coli	S	S	S	S	S	S	S	S	R	R	R	S	S	S	R	R	R	R	R	R	S
gram(-)	Escherichia coli	S	R	S	S	S	S	S	S	R		I	R	R		R	I	R		R	R	R
gram(-)	Escherichia coli	S	S	S	S	S	S	S	S	R		S	S	S		R	S	R		R	I	S
gram(-)	Escherichia coli	S	R	S	S	S	S	S	S	R		S	R	R		R	I	R		R	R	R
gram(-)	Escherichia coli	S	I	S	S	S	S	S	S	R		R	R	R		R	S	R		S	S	R
gram(-)	Escherichia coli	R	R	R	R	R	R	R	H	R	R	R	R	R	R	R	R	R	R	R	R	R
gram(-)	Escherichia coli	R	R	R	R	H	R	S	S	R	H	R	R	R	R	R	H	R	R	R	R	R
gram(-)	Escherichia coli	S	R	S	S	S	S	S	S	R		R	R	R		R	S	R		S	S	R
gram(-)	Escherichia coli	R	R	R	R	R	R	H	R	R	R	R	R	R	R	R	I	R	R	R	R	R
gram(-)	Escherichia coli	I	R	S	S	S	S	S	S	R		S	S	S		R	I	R		R	I	S
gram(-)	Escherichia coli	S	I	S	R	S	R	S	S	R		S	S	I		S	R	R		S	S	S
gram(-)	Escherichia coli	S	S	S	S	S	S	S	S	R		I	S	S		S	S	R		S	S	S
gram(-)	Escherichia coli	R	R	R	R	R	R	R	S	R		R	R	R		R	R	R		S	S	S
gram(-)	Escherichia coli	R	R	R	R	R	R	R	S	R		I	R	R		R	R	R		S	S	S
gram(-)	Escherichia coli	R	R	R	I	I	R	S	S	R		R	S	S		R	R	R		R	R	R
gram(-)	Escherichia coli	R	R	R	R	R	R	R	S	R		R	R	R		R	R	R		R	R	R
gram(-)	Escherichia coli	S	S	S	S	S	S	S	S	R		R	S	S		S	S	R		S	S	S
gram(-)	Escherichia coli	R	R	R	R	R	R	R	S	R		S	R	R		R	R	R		R	R	S
gram(-)	Escherichia coli	R	R	R	R	R	R	S	S	R		S	R	R		R	R	R		S	S	R
gram(-)	Escherichia coli	S	S	S	S	S	S	S	S	R		S	S	S		S	S	R		S	S	S
gram(-)	Escherichia coli	I	S	S	S	S	S	S	S	R		I	S	S		S	S	R		S	S	S
gram(-)	Escherichia coli	R	R	R	R	R	R	S	S	R		R	R	R		R	R	R		R	I	R
gram(-)	Escherichia coli	R	R	R	R			R	S	R	R	R	S	S		R	R	R		R	I	R
		23	20	25	20	26	21	30	39	0	0	20	21	21	5	9	26	1	0	21	27	21
		0.160839	0.13986	0.174825	0.13986	0.181818	0.146853	0.20979	0.272727	0	0	0.13986	0.146853	0.146853	0.034965	0.0629371	0.181818	0.00699301	0	0.146853	0.188811	0.146853

## Sheet: etc
	Antibiotic susceptibility test	CL	KZ	CPD	CTX	CAZ	CFM	CN	AK	E	SP	AZM	OFX	ENR	CIP	AMP	AMC	DA	MY	TE	DO	SXT
gram(-)	Klebsiella pneumoniae	H	H	H	R	H	H	H	H	R	R	R	H	H	H	R	H	R	R	R	R	R
gram(-)	Klebsiella pneumoniae	R	R	R	H	H	R	R	H	R	R	H	R	R	R	R	R	R	R	R	R	R
gram(-)	Klebsiella pneumoniae	R	R	R	R	R	R	S	H	R	R	H	R	R	R	R	R	R	R	H	R	R
gram(-)	Klebsiella pneumoniae	R	R	R	R	R	R	R	H	R	R	R	R	R	R	R	R	R	R	R	R	R
gram(-)	Klebsiella pneumoniae	I	I	H	R	R	R	R	I	R	R	R	I	I	I	R	H	R	R	H	H	H
gram(-)	Klebsiella pneumoniae	H	I	R	R	R	R	S	I	R	R	H	S	I	I	R	I	R	R	S	I	H
gram(-)	Klebsiella pneumoniae	R	R	R	R	R	R	R	R	R	R	R	R	R	R	R	H	R	R	R	H	R
gram(-)	Klebsiella pneumoniae	R	R	I	S	I	S	S	S	R		R	R	R		R	R	R		R	R	R
gram(-)	Klebsiella pneumoniae	R	R	R	R	R	R	R	R	R		I	R	R		R	R	R		R	R	R
gram(-)	Klebsiella pneumoniae	R	R	R	R	R	R	R	S	R		R	S	R		R	R	R		R	R	R
gram(-)	Klebsiella pneumoniae	R	R	R	I	I	R	R	S	R		R	R	R		R	R	R		S	S	I
gram(-)	Klebsiella pneumoniae	R	R	R	R	R	R	R	S	R		R	S	R		R	R	R		R	R	R
gram(-)	Klebsiella pneumoniae	R	R	R	R	R	R	R	R	R		R	R	R		R	R	R		R	R	R
gram(-)	Klebsiella pneumoniae	R	R	R	R	R	R	R	S	R		R	R	R		R	R	R		S	S	R
gram(-)	Klebsiella pneumoniae	R	R	R	R	R	R	R	S	R		R	R	R		R	R	R		R	R	R
gram(-)	Klebsiella pneumoniae	R	R	R	R	R	R	R	S	R		I	R	R		R	I	R		R	I	R
gram(-)	Klebsiella pneumoniae	R	R	R	R	R	R	S	S	R		S	I	I		R	R	R		S	S	R
gram(-)	Klebsiella pneumoniae	S	S	S	S	S	S	S	S	R		R	S	S		R	S	R		S	S	S
gram(-)	Klebsiella pneumoniae	R	R	R	R	R	R	R	S	R		R	R	R		R	R	R		S	I	R
		2	3	2	3	3	2	5	12	0	0	3	6	4	2	0	3	0	0	6	7	2
		0.013986	0.020979	0.013986	0.020979	0.020979	0.013986	0.034965	0.0839161	0	0	0.020979	0.041958	0.027972	0.013986	0	0.020979	0	0	0.041958	0.048951	0.013986
gram(-)	Proteus mirabilis	R	R	R	H	H	R	R	H	R	R	R	R	R	R	R	R	R	R	R	R	R
gram(-)	Proteus mirabilis	R	R	R	R	H	R	R	S	R	R	R	R	R	R	R	R	R	R	R	R	R
gram(-)	Proteus mirabilis	R	I	H	H	H	H	R	H	R	R	R	H	H	H	R	H	R	R	R	R	R
gram(-)	Proteus mirabilis	R	R	R	R	H	H	R	H	R	R	R	R	R	R	R	R	R	R	R	R	R
gram(-)	Proteus mirabilis	R	S	S	R	S	S	R	S	R	R	R	R	H	R	R	S	R	R	R	R	R
gram(-)	Proteus mirabilis	S	S	S	S	S	S	S	S	R	R	R	S	S	S	S	S	R	R	R	R	S
gram(-)	Proteus mirabilis	R	R	R	R	R	R	R	R	R	R	R	S	S	S	S	S	R	R	R	H	S
gram(-)	Proteus mirabilis	S	S	S	R	S	S	S	R	R	R	H	S	S	S	S	S	R	R	R	R	S
gram(-)	Proteus mirabilis	R	R	R	I	S	R	S	S	R		R	R	R		R	R	R		R	R	R
gram(-)	Proteus mirabilis	S	S	S	S	S	S	S	S	R		R	S	S		S	S	R		R	R	S
gram(-)	Proteus mirabilis	I	R	S	S	S	S	R	S	R		R	S	R		R	I	R		R	R	R
gram(-)	Proteus mirabilis	R	I	S	S	S	S	S	S	R		R	S	S		S	S	R		R	R	S
gram(-)	Proteus mirabilis	R	R	R	R	S	S	S	S	R		R	S	R		R	S	R		R	R	R
gram(-)	Proteus mirabilis	I	R	R	I	S	S	R	S	R		R	S	R		R	R	R		R	R	R
gram(-)	Proteus mirabilis	I	R	S	S	S	S	R	S	R		I	S	R		R	R	R		R	R	R
gram(-)	Proteus mirabilis	R	R	R	I	S	R	S	S	R		R	S	S		R	R	R		R	R	S
gram(-)	Proteus mirabilis	S	S	S	S	S	S	S	S	R		R	S	S		S	S	R		R	R	S
gram(-)	Proteus mirabilis	S	R	S	S	S	S	R	S	R		R	S	S		R	S	R		R	R	R
gram(-)	Proteus mirabilis	S	S	S	S	S	S	R	S	R		R	S	R		S	S	R		R	R	I
gram(-)	Proteus mirabilis	S	I	S	S	S	S	S	S	R		R	S	S		S	S	R		R	R	S
gram(-)	Proteus mirabilis	R	R	R	S	S	S	R	S	R		R	R	R		R	R	R		R	R	R
gram(-)	Proteus mirabilis	R	R	R	R	S	S	R	S	R		R	R	R		R	S	R		R	R	R
gram(-)	Proteus mirabilis	R	R	R	I	S	R	S	S	R		R	R	R		R	R	R		R	R	S
gram(-)	Proteus mirabilis	S	I	S	S	S	S	S	S	R		R	S	S		S	S	R		R	R	S
gram(-)	Proteus mirabilis	S	I	S	S	S	S	S	S	R		R	S	S		S	S	R		R	R	S
gram(-)	Proteus mirabilis	S	S	S	S	S	S	S	S	R		R	S	S		S	S	R		R	R	S
gram(-)	Proteus mirabilis	S	S	S	S	S	S	S	S	R		R	S	S		S	S	R		R	R	S
gram(-)	Proteus mirabilis	S	I	S	S	S	S	S	S	R		R	S	I		R	S	R		R	R	R
gram(-)	Proteus mirabilis	S	S	S	S	S	S	S	S	R		R	S	S		R	S	R		R	R	R
gram(-)	Proteus mirabilis	R	R	R	I	S	R	R	S	R		R	R	R		R	R	R		R	R	R
gram(-)	Proteus mirabilis	R	R	R	I	S	R	R	S	R		R	R	R		R	R	R		R	R	R
		16	15	17	22	26	21	16	26	0	0	1	20	15	3	12	19	0	0	0	0	14
		0.111888	0.104895	0.118881	0.153846	0.181818	0.146853	0.111888	0.181818	0	0	0.00699301	0.13986	0.104895	0.020979	0.0839161	0.132867	0	0	0	0	0.0979021
gram(-)	Pseudomonas aeruginosa	R	R	R	R	H	R	I	I	R	R	R	R	R	R	R	R	R	R	R	R	R
gram(-)	Pseudomonas aeruginosa	R	R	R	R	R	R	S	I	R	R	R	R	R	I	R	R	R	R	R	R	R
gram(-)	Pseudomonas aeruginosa	R	R	R	R	H	R	R	R	R	R	R	R	R	R	R	R	R	R	R	R	R
gram(-)	Pseudomonas aeruginosa	R	R	R	R	H	R	S	S	R	R	R	S	R	S	R	R	R	R	R	R	R
gram(-)	Pseudomonas aeruginosa	R	R	R	R	R	R	S	S	R	R	R	S	R	S	R	R	R	R	R	R	R
gram(-)	Pseudomonas aeruginosa	R	R	R	R	S	R	R	S	R		R	R	R		R	R	R		R	R	R
gram(-)	Pseudomonas aeruginosa	R	R	R	R	S	R	S	S	R		R	S	I		R	R	R		R	R	R
gram(-)	Pseudomonas aeruginosa	R	R	R	R	S	R	R	S	R		R	R	R		R	R	R		I	R	R
gram(-)	Pseudomonas aeruginosa	R	R	R	R	S	R	I	S	R		R	S	I		R	R	R		I	I	I
gram(-)	Pseudomonas aeruginosa	R	R	R	R	S	R	S	S	R		R	S	I		R	R	R		I	R	R
gram(-)	Pseudomonas aeruginosa	R	R	R	R	S	R	S	S	R		R	S	I		R	R	R		I	R	R
gram(-)	Pseudomonas aeruginosa	R	R	R	R	S	R	S	S	R		R	S	S		R	R	R		I	R	R
gram(-)	Pseudomonas aeruginosa	R	R	R	R	S	R	S	S	R		R	R	R		R	R	R		R	R	R
		0	0	0	0	8	0	10	12	0	0	0	7	5	3	0	0	0	0	5	1	1
		0	0	0	0	0.0559441	0	0.0699301	0.0839161	0	0	0	0.048951	0.034965	0.020979	0	0	0	0	0.034965	0.00699301	0.00699301
